# Supplementary material for: Differential expression analysis of human endogenous retroviruses based on ENCODE RNA-seq data
Source: BMC Med Genomics. 2015 Nov 3;8:71. doi: 10.1186/s12920-015-0146-5 (PMC4632268; doi:10.1186/s12920-015-0146-5)
Supplement: Additional file 1: — Read statistics per sample. For all analyzed ENCODE samples the number of fragments/reads which are used as input for featureCount are listed as well as the fraction of reads mapping to HERVd annotated loci. (CSV 1 kb) [file 12920_2015_146_MOESM1_ESM.csv]

CSHL	# Fragments	% mapped to HERVs
A549_Rep1	110077697	0.6
A549_Rep2	133902213	0.5
Cd20_Rep1	79182318	0.6
Cd20_Rep2	95333609	0.6
Gm12878_Rep1	127333875	0.7
Gm12878_Rep2	146930150	0.7
H1hesc_Rep1	145598643	2.4
H1hesc_Rep2	122021637	3.2
Helas3_Rep1	114204264	0.5
Helas3_Rep2	129020530	0.6
Hepg2_Rep1	135282144	0.7
Hepg2_Rep2	131923216	0.7
Huvec_Rep1	96058657	0.4
Huvec_Rep2	118576176	0.4
Imr90_Rep1	112900576	0.3
Imr90_Rep2	76876270	0.2
K562_Rep1	124052625	0.8
K562_Rep2	136486300	0.8
Mcf7_Rep1	146090184	0.7
Mcf7_Rep2	147359829	0.7
Monocd14_Rep1	122184650	0.5
Monocd14_Rep2	86950128	0.3
Sknsh_Rep3	146074872	0.3
Sknsh_Rep4	105456214	0.4
Caltech paired
Gm12878R2_Rep1	69000073	0.7
Gm12878R2_Rep2	120960946	0.7
H1hescR2_Rep1	48181938	3.1
H1hescR2_Rep2	49560198	3.1
H1hescR2_Rep3	47908125	3.4
H1hescR2_Rep4	38130063	3.9
Helas3R2_Rep1	42748389	1
Helas3R2_Rep2	62369824	1
Hepg2R2_Rep1	63752936	0.7
Hepg2R2_Rep2	81043213	0.7
HuvecR2_Rep1	62350015	0.4
HuvecR2_Rep2	43548977	0.4
K562R2_Rep1	107465043	0.9
K562R2_Rep2	92171018	1.1
Mcf7R2_Rep1	79997618	0.6
Mcf7R2_Rep2	67391963	0.4
Mcf7R2_Rep3	74842949	0.4
Caltech single
Gm12878R1_Rep1	17661281	0.2
Gm12878R1_Rep2	28798965	0.2
H1hescR1_Rep1	17567941	1.2
H1hescR1_Rep2	29528446	1.3
Helas3R1_Rep1	11479118	0.2
Helas3R1_Rep2	13812168	0.3
Hepg2R1_Rep1	26397505	0.4
Hepg2R1_Rep2	18454361	0.3
HuvecR1_Rep1	24746303	0.1
HuvecR1_Rep2	10146915	0.1
K562R1_Rep1	26055173	0.3
K562R1_Rep2	23033518	0.4
