# Supplementary material for: Differential expression analysis of human endogenous retroviruses based on ENCODE RNA-seq data
Source: BMC Med Genomics. 2015 Nov 3;8:71. doi: 10.1186/s12920-015-0146-5 (PMC4632268; doi:10.1186/s12920-015-0146-5)
Supplement: Additional file 3: — Read counts of housekeeping genes. Tabular file containing the featureCount counts for all genes classified as housekeeping by Eisenberg and Levanon [39]. (CSV 1000 kb) [file 12920_2015_146_MOESM3_ESM.csv]

Id	A549_Rep1	A549_Rep2	Cd20_Rep1	Cd20_Rep2	Gm12878R1_Rep1	Gm12878R1_Rep2	Gm12878R2_Rep1	Gm12878R2_Rep2	Gm12878_Rep1	Gm12878_Rep2	H1hescR1_Rep1	H1hescR1_Rep2	H1hescR2_Rep1	H1hescR2_Rep2	H1hescR2_Rep3	H1hescR2_Rep4	H1hesc_Rep1	H1hesc_Rep2	Helas3R1_Rep1	Helas3R1_Rep2	Helas3R2_Rep1	Helas3R2_Rep2	Helas3_Rep1	Helas3_Rep2	Hepg2R1_Rep1	Hepg2R1_Rep2	Hepg2R2_Rep1	Hepg2R2_Rep2	Hepg2_Rep1	Hepg2_Rep2	Hmec_Rep1	HuvecR1_Rep1	HuvecR1_Rep2	HuvecR2_Rep1	HuvecR2_Rep2	Huvec_Rep1	Huvec_Rep2	Imr90_Rep1	Imr90_Rep2	K562R1_Rep1	K562R1_Rep2	K562R2_Rep1	K562R2_Rep2	K562_Rep1	K562_Rep2	Mcf7R2_Rep1	Mcf7R2_Rep2	Mcf7R2_Rep3	Mcf7_Rep1
NM_001918	1947	3192	1006	979	268	259	1356	1697	6190	5083	613	821	1281	994	1151	1213	2429	1398	186	172	800	985	7006	7780	258	173	963	1124	1813	1628	3364	249	115	854	649	623	973	1413	760	329	200	2036	1276	3870	3599	575	1612	229	1536
NM_022457	2835	4199	1365	1840	486	681	1925	2285	3781	3632	559	1104	1442	1341	1243	1093	3051	1618	279	350	944	1644	6201	6343	498	359	1159	1344	2124	1755	3903	622	187	1641	1031	1294	1887	2177	1215	1267	1255	4683	4217	5799	5801	3532	2006	2637	6542
NM_021222	2641	3364	1144	1597	221	360	933	1225	2113	3384	378	606	1413	1268	1313	1018	8715	5562	203	234	1023	1454	6380	7201	287	186	1137	1162	4558	3409	1920	140	43	421	241	2097	2393	1133	834	684	695	2637	3379	6177	6593	2737	527	2470	7442
NM_012405	9243	13013	364	822	367	765	2102	4504	4675	6312	1813	2124	6913	6537	6428	4894	19069	15247	583	748	3394	5316	19078	25144	658	592	2556	3693	4982	4738	20765	1388	488	5725	2672	6650	8817	8550	5495	1522	1090	9381	6395	8444	6720	6956	8500	7471	9427
NM_032409	2135	2510	1089	1437	37	50	344	657	414	825	220	401	1089	1235	1194	710	3111	3504	202	181	959	1282	4267	6177	437	414	1481	2835	3601	4519	10312	389	216	1784	1406	4748	5330	9722	7073	347	626	1519	3143	1058	1503	2952	4598	4484	2633
NM_006559	6665	8230	4502	4147	2335	3256	12478	20068	8238	7729	4126	6175	10247	11676	10683	8500	9596	9002	2143	2254	7702	10365	5239	3398	3600	1934	7465	6831	3737	2802	8902	4914	1397	11569	5989	2918	5760	9220	5412	5251	4316	27952	21558	6705	6583	15481	11088	8904	13605
NM_006600	3342	6269	2268	2087	871	1705	2599	5190	1124	3092	2673	4528	5454	5373	5039	3753	4436	4779	574	940	1989	3967	3759	2151	1830	1386	3218	4615	3405	3877	7270	1884	680	4654	2938	2135	3726	8949	5959	5438	4113	17608	9786	3400	4788	5394	6422	6817	5277
NM_014676	10394	12480	8524	7119	1213	1393	4840	6838	8204	13105	1874	2878	7572	6619	7218	5529	26394	23590	731	777	4022	5895	16823	18614	2515	1776	9085	11453	23760	21851	22693	1906	688	7304	4572	14315	17787	11366	7589	2506	2336	13282	10631	13532	15349	6618	6902	6848	16372
NM_005119	8425	12049	4718	8834	4393	6040	9597	16266	14591	17613	6404	10517	9765	9040	8603	8429	11871	9162	1297	1969	3937	7505	16059	16033	3657	2210	5980	6438	9090	8788	15518	4173	1349	8305	4659	6511	9578	11769	7108	6338	4838	15237	11019	15232	14469	11417	8575	7072	19772
NM_021639	7063	9151	5632	6958	996	1213	5024	6381	9312	12226	1107	1964	3773	3889	3949	2915	15108	7664	875	961	2271	3802	12461	13768	2613	1819	4402	5750	8676	8799	11061	1391	528	2889	1787	4873	6317	4591	2623	1867	1568	10756	8981	15306	16728	4816	3705	3023	10926
NM_018150	2638	2993	4742	7317	722	1369	2531	5823	1917	3764	1256	2385	4512	5316	4860	3167	16906	15011	469	581	2376	3457	3300	5236	1305	912	3691	4556	5192	6687	4059	575	244	1900	1416	4340	5375	4688	3165	1625	1460	7004	6093	3824	5113	3281	2460	4938	3400
NM_153035	675	939	1016	1033	317	406	844	1112	2704	3130	287	357	428	397	415	347	1480	1102	226	240	431	505	1981	2824	270	175	346	306	1187	1047	1607	431	170	484	309	774	1095	720	499	583	382	1291	1095	2167	2049	445	610	291	1114
NM_007051	2949	3257	624	961	1750	2466	3170	4588	2048	2486	1338	2405	1719	1589	1542	1121	1623	1366	1251	1344	2798	3948	4603	6117	1199	785	1606	1992	1512	1462	2660	1190	372	1941	1030	743	1214	1944	1327	7989	5907	12613	9867	7510	6170	3151	2579	3173	3905
NM_005482	3334	5504	429	456	145	254	641	918	3132	2631	380	592	439	398	421	404	1503	883	278	528	441	1072	7931	5618	818	589	1017	1321	2624	1710	2687	1404	512	1772	874	1379	2500	3206	1588	711	593	2393	2148	3800	2870	855	1492	412	1753
NM_002061	11302	16578	206	324	46	61	377	405	1730	1765	105	120	313	267	299	225	554	318	44	81	312	619	5465	2086	197	185	894	1284	1125	1069	15707	612	130	2179	819	1170	1758	1833	1366	582	472	4041	3553	5851	4732	538	7162	410	1053
NM_002884	1847	2821	2134	2333	2348	3087	8387	12690	13751	11845	289	684	694	611	602	661	1160	566	409	700	1042	1772	6331	4525	906	593	1350	1502	1694	1254	3102	1265	379	1977	1055	1062	1547	3685	2225	1930	1306	6654	3980	5264	3633	1871	2893	940	4621
NM_006784	5467	8312	734	691	657	950	2705	3236	8602	8967	1211	1549	2789	2327	2301	2421	3704	2188	604	1207	1778	4957	15604	13178	1094	729	2015	2331	2643	2759	5662	1174	346	2570	1346	1132	1751	2926	1844	2541	908	9166	2912	14668	9289	2392	3420	1727	5100
NM_015327	6211	5253	4205	7949	1442	2743	5221	8396	3238	5950	2198	3371	8674	7947	7999	5037	9826	11396	921	1180	2735	5266	6008	12768	2121	2060	4871	8448	11500	13791	8722	2185	905	5321	3506	6025	7651	8586	5523	3043	2310	10209	9704	8330	10611	9967	5622	16107	10709
NM_032360	2878	4909	1308	1780	905	1474	2025	3422	2189	2914	1050	1945	1665	1892	1724	1309	3228	2738	464	708	1364	2523	2559	3666	576	399	1051	1219	1697	1592	4332	1104	434	2188	1340	2016	2566	3014	2303	2259	2195	5036	4770	3244	3311	3014	2536	3531	3630
NM_173156	9617	12635	4905	4716	1167	1680	5146	8818	11338	17208	1259	1838	4446	3940	4220	3520	13935	8593	494	892	2534	6299	12103	15401	1150	720	3024	3929	8755	8215	13859	1312	434	4219	2327	6052	7866	5405	3767	2018	1179	10511	6125	13635	14920	7954	4718	7118	18828
NM_004446	17140	21822	1911	2768	6068	8113	12917	17134	20307	18195	5102	8350	7423	6735	6388	6172	7480	4321	2344	4964	4069	10148	26052	26122	6625	4860	7220	8991	9118	6953	17829	8692	2807	10191	5156	3058	4921	12373	7261	13639	17315	27202	38552	41241	33513	9774	12150	6227	13904
NM_018230	7374	9610	2278	1926	1200	1676	2487	3163	5646	6430	2395	3489	3254	2670	2739	2273	6903	4620	887	1117	1321	2423	9773	7821	1899	1236	2298	2575	4034	3632	4434	2729	957	3137	1566	2519	3592	3573	2085	4310	2579	8117	5392	13925	12597	3095	2606	1893	7218
NM_017900	1401	2232	1062	1940	1340	2639	2186	4182	1458	2754	2138	3703	2552	3042	2847	1970	4215	5334	788	1184	1010	2061	1729	2119	1406	1162	1365	1762	2922	2682	6112	2065	918	2037	1401	3120	2848	4601	3913	5593	4509	8718	6862	3740	4036	3943	4301	5048	1061
NM_020248	499	698	727	1094	167	272	1093	1805	427	709	234	457	1959	2283	2052	1257	7597	7736	66	45	523	434	329	640	496	281	2279	2206	5621	6506	9896	360	121	1498	1264	2777	3082	2629	1968	309	473	2212	4216	1771	2283	2196	4196	2192	2228
NM_006048	3096	3099	2267	2609	851	1387	3139	4393	1529	2754	2522	3552	6714	6083	6438	5071	7658	7558	456	590	1880	3254	3370	2642	1361	1126	3870	4684	3254	3135	5467	1326	513	3812	2263	2572	4179	4975	3110	3462	2379	11086	9272	3990	5127	4746	4281	4107	8300
NM_002685	7192	9242	6017	6584	2630	4208	3699	5509	5232	7930	3748	6250	4209	3931	3720	3054	9647	6146	2889	3020	3751	4885	9991	10550	3468	2317	2759	3405	6045	4821	13738	4882	1544	4747	2345	6981	8851	8259	5612	9314	6169	10402	7916	11786	11699	4001	4230	4022	10207
NM_004565	376	809	890	1201	81	201	1143	2145	387	662	105	176	1066	1267	1094	660	1722	2658	48	58	620	893	299	541	96	78	766	1197	806	755	2580	126	49	1017	639	1906	2161	2857	1827	229	263	4253	3155	898	2184	1071	1459	1519	737
NM_018994	1953	2550	1914	2617	403	499	1780	2148	2332	4075	215	299	829	831	841	580	3095	3461	76	99	518	971	1353	3520	206	124	809	1024	2561	2397	4076	240	87	1053	709	3033	3660	3842	2534	577	593	3093	3711	4141	5741	1188	1161	1491	2112
NM_015001	3995	2705	6302	8071	3507	4909	7367	13399	1492	2385	2530	3992	4855	4998	5084	3735	3790	4556	1736	2093	4255	6955	1812	1654	3361	2763	4934	6915	1845	1820	3559	4006	1306	6413	3687	1871	3113	4102	2964	8221	5757	21931	16820	3324	4510	7286	5215	7626	12850
NM_018125	638	710	275	258	10	12	39	49	61	156	679	856	2855	3064	3020	1844	8751	11126	87	58	626	547	349	1013	1090	1045	4860	8194	14722	19842	318	26	25	132	176	574	441	2974	2290	0	1	2	4	2	6	2412	127	4134	2167
NM_004930	6188	8051	2795	5051	4282	6700	13184	20875	6981	12802	3828	6160	8345	9992	8770	7141	12446	11405	593	945	2092	4270	3381	3970	2278	1447	5307	5895	5803	5118	22124	3602	1447	9943	6564	7762	12147	18480	12615	5643	4340	17128	13708	6858	7664	12496	12756	13001	11551
NM_003760	9780	13984	5079	5929	2333	3012	3640	5298	8155	10672	3306	6044	4410	4014	4178	3714	8949	5552	1673	2221	2518	4258	10390	12843	2722	2633	2439	4573	5755	5879	14554	6027	2144	6074	3634	5059	6674	13763	8879	3706	3547	6187	6825	6856	7379	6112	6361	4524	16984
NM_016287	18224	27851	11780	13330	2110	2788	7878	11048	23602	25169	1075	1455	2834	2210	2402	2681	8143	5316	1766	2053	6048	8196	32709	21279	2142	1158	5229	5038	14819	12586	14660	3291	1200	7424	4338	9119	12698	19569	11407	4556	4729	16084	22048	32731	38174	8050	6301	3673	27624
NM_001791	11208	15203	8106	6210	2172	3343	13231	25328	32878	30245	1001	2138	3408	3326	3222	3993	9052	4031	471	700	3101	5988	16345	16141	1279	1010	5719	7366	9485	7882	19488	3579	1211	16919	9290	10199	14221	12398	7493	3289	2080	23079	12309	22810	17942	11212	13006	3449	14184
NM_018202	824	1355	1063	987	1092	1716	1514	2426	3592	4166	706	1147	732	636	601	689	834	535	364	460	514	826	1533	1613	1775	1522	1794	2084	2020	1893	2382	1916	721	1850	1150	1164	1557	1515	1091	2453	1664	3392	2584	2980	3035	2277	1273	954	3405
NM_032125	1313	1722	2104	4427	185	428	1285	3193	670	1885	124	209	964	1154	1048	639	4486	4781	218	151	785	1198	863	1862	255	242	859	1463	2342	3104	4998	416	132	1502	851	6318	5508	4184	3082	344	420	3226	3881	2020	3444	2015	1974	3293	1506
NM_005644	1446	2143	701	760	366	489	671	1224	1776	1803	448	972	661	647	668	567	1702	962	654	624	896	1158	2391	3315	365	293	336	442	940	857	2587	794	238	838	402	670	999	1959	1292	1271	1545	2624	2481	3912	3666	1521	1192	946	2839
NM_005626	3668	4846	6531	3914	2528	3866	6432	12041	6899	7796	2648	4562	4514	4032	3718	3469	5070	4029	1932	1831	3677	4218	5289	6315	2965	2276	3354	4271	4482	3858	6960	2998	1003	3834	2314	3038	5177	5399	2959	4873	3021	13224	6689	8209	7343	3536	4405	3172	7043
NM_080391	16947	31169	6061	6920	2175	4039	11941	21442	44317	40662	1653	2863	3758	3673	3426	3406	12053	6221	3328	3691	9527	14136	52360	43762	1672	1172	3458	4483	7859	5786	12046	2538	827	6154	3237	6181	8420	14851	9499	5757	4228	30961	22518	38662	32372	8468	7156	3598	18641
NM_024874	5290	6056	3979	5368	878	1175	3915	5215	6066	8563	790	1413	3847	3732	3811	2712	10402	10668	273	323	2546	3279	4250	7506	789	605	4386	5749	12147	12151	8722	525	231	2766	1821	5587	6634	7725	5188	1297	1562	5815	7761	6998	8569	2785	2927	2736	5608
NM_024640	1587	2009	1084	1417	213	475	1086	2048	1653	2722	135	257	852	943	879	574	2442	2068	78	173	711	1866	2968	5073	128	130	932	1431	3025	2859	3436	231	78	1074	687	1662	2032	2091	2006	886	455	4185	2516	4461	5278	1282	1484	1782	1390
NM_024066	2833	3293	1703	2875	726	1474	1330	2382	1767	3475	1253	2224	2635	3270	2872	1746	15522	13533	810	1116	1172	2359	3295	5997	639	506	924	1177	3140	3296	8743	1448	857	1732	1161	6679	6694	5535	3933	3220	1934	6128	4790	5441	6909	2819	2902	3637	2593
NM_020365	1484	2436	494	614	328	572	1038	1579	3065	3434	401	775	938	983	895	722	1782	1004	118	293	451	1243	3347	3302	365	238	792	973	1766	1455	4103	730	198	1718	819	1692	2283	2949	1999	3034	1452	8581	3426	11893	9307	1022	1923	1230	1705
NM_017739	3978	4291	2313	3865	340	587	1230	2123	2186	4030	378	581	1718	1845	1701	1044	4759	4731	299	231	2156	2561	3856	4932	320	276	1755	2478	7126	8928	13974	559	275	2980	2221	7591	9345	9292	6256	1299	1030	4977	5200	5248	5797	2341	4826	3441	2884
NM_003684	1667	2235	3952	4348	300	552	1257	2314	2025	2765	170	315	699	620	604	493	2012	2050	198	196	1043	1243	2380	2400	150	164	698	958	2789	2540	5500	304	117	1196	701	2628	3338	3553	2415	821	834	3492	3236	3598	4247	1709	1696	1933	3687
NM_016308	5922	13436	2391	2008	1133	1564	8401	11491	16816	12488	461	549	704	572	520	644	1140	440	547	704	2909	4916	16674	7801	1569	841	5291	5900	6394	4357	6029	1243	395	5245	2902	1326	2635	5023	2821	2414	1968	16011	13093	12253	10207	5189	6580	1436	9605
NM_024586	9250	11865	1739	2396	1191	1868	6960	9731	11637	14172	734	1326	2688	2368	2405	2078	6547	3624	359	387	1792	2735	11330	11536	1298	909	4103	4952	9862	8334	8063	1081	372	3989	2138	4437	6009	6370	3632	2976	2094	15690	11281	20635	20365	4258	3857	3779	10667
NM_015269	4082	5733	5998	5533	1166	1553	3382	4577	4812	4942	1498	1907	2224	2049	2169	2008	7458	5150	1128	994	2578	2571	4503	3746	2366	1588	3544	4219	5383	4851	3760	1337	408	1878	1068	2508	2934	3931	2485	2032	1513	5150	4306	3242	5893	410	1766	226	1490
NM_032449	1902	1801	2561	4980	427	678	1846	3222	860	1817	254	361	1132	1192	1119	696	1894	1894	314	318	1442	2064	1907	3546	263	170	722	858	1723	2345	3675	478	215	1672	988	2790	3485	3737	2533	953	1070	4668	5586	2231	3130	1909	2128	2683	2099
NM_002227	30259	39553	12614	21922	3867	6221	8851	13163	8952	12408	722	1106	1135	1169	1144	835	2807	1902	1335	919	3796	3283	9217	10644	2183	1569	4283	5183	6929	6936	15783	12123	3572	23749	11226	14157	18357	19528	12309	3223	3568	7083	8937	10481	7672	14094	7422	13441	30521
NM_015640	16741	35471	3858	2588	6378	8267	21827	36626	57721	57677	10502	19333	13666	14527	13444	14457	44431	28978	4814	7395	10937	18325	69170	59077	12648	7056	14961	17363	29128	20848	36052	9894	2756	13669	7026	10861	18247	18648	12537	11257	6634	47152	20339	60434	47275	18033	21228	8794	39369
NM_017768	1877	3746	864	633	180	180	1258	1586	6811	4738	387	521	855	793	687	830	2572	1335	95	125	413	879	4992	3928	230	92	908	773	1800	1276	2056	363	123	1290	658	725	1304	1732	959	260	253	2139	1874	4871	3817	855	1360	232	2342
NM_015534	3837	5457	1472	1847	1153	1423	1946	2276	5585	4616	1639	2166	1464	1125	1065	1292	2665	1248	886	1303	1321	2386	7967	10277	1957	1357	1942	2389	3268	2847	3738	2326	811	2254	1283	1440	2224	2782	1554	2628	1726	3612	2800	5801	4137	2657	1999	1442	6042
NM_198077	815	1347	1422	1327	332	499	820	1306	1872	1495	746	1136	660	724	731	719	2023	1999	180	284	392	683	1874	1861	517	418	604	865	1309	1117	1233	619	232	767	462	789	1028	1815	1235	1100	762	2321	1507	2035	1819	918	771	502	1813
NM_012262	5068	7617	897	839	643	874	5062	6308	7339	6197	250	377	938	783	851	841	2323	1065	237	259	1391	2348	7065	5782	954	615	4679	6085	7994	6425	3209	609	137	2709	1171	1353	1904	2721	1418	1015	621	7246	5549	9134	6119	2269	2684	939	3846
NM_002858	4585	7100	655	513	212	276	1169	1694	5003	4761	450	523	934	767	759	788	1501	743	361	544	1116	1967	11904	6203	2474	1486	4729	4641	5365	4320	5239	830	248	1790	920	765	1122	2575	1348	538	390	2877	2030	2327	1588	1547	4866	962	2756
NM_033055	5325	7310	4049	3175	515	790	3367	5042	13144	13739	447	656	1798	1407	1394	1406	6819	3658	177	178	1178	1954	12822	11520	507	386	2501	3258	6771	5625	8367	402	174	2327	1274	4103	5478	3463	2194	561	382	3520	2580	7086	6775	1659	3067	1069	4062
NM_007269	2406	4278	1568	1243	285	407	1161	1650	4554	3280	525	596	649	545	521	712	915	366	389	506	1011	1665	8572	4099	492	375	1070	1323	1570	1229	2906	911	280	1648	1006	473	1061	2464	1379	1068	861	3913	3188	4914	3451	3777	2048	1115	10828
NM_022768	1961	2491	3141	3436	705	1227	1975	4038	3853	5922	458	673	1051	992	953	858	3011	3482	378	423	1200	2014	4894	5669	191	227	486	726	2657	2330	4129	185	83	498	259	1143	1579	1193	856	550	632	2318	1886	4808	5686	1088	1029	894	2725
NM_178454	3811	4372	6935	7503	1636	2215	5123	5813	10890	10335	186	602	626	611	600	468	3009	1527	678	475	1930	1985	7485	11134	668	579	1706	2381	4957	4686	2836	429	192	1094	747	1404	2159	1515	887	1001	1225	2545	4160	6885	6814	1331	1478	647	2832
NM_006699	2834	4146	898	896	636	866	1947	3307	4957	4383	380	452	729	455	586	561	944	560	372	587	963	1877	3812	3256	978	722	1512	2256	1679	1541	3351	1834	514	3776	1699	1344	2040	3403	1896	1404	1147	5600	4635	4211	3077	4493	2396	2456	9036
NM_015836	890	1161	257	364	201	308	1030	1323	1552	2454	116	171	459	400	388	362	791	529	230	256	1335	1801	3442	4308	319	186	1031	1280	1422	1338	2222	115	57	539	374	657	879	913	553	410	367	1771	1982	1827	1534	1147	914	803	2094
NM_014455	2621	3684	694	945	281	471	1243	1886	3364	4157	206	268	529	554	562	456	1549	1184	119	145	619	983	3044	4187	174	105	573	605	1215	969	2241	331	99	1270	620	1681	2252	3735	2355	430	378	2117	1933	2601	2167	3458	1050	2830	6256
NM_004892	2853	4241	824	1172	623	1085	4655	8129	7808	6901	216	435	1078	927	890	917	1837	1155	275	579	1786	3890	12829	13122	727	438	2865	2631	3665	3103	4397	1445	457	5246	2985	3139	4362	11561	6284	705	830	5561	5106	6959	5472	8403	3396	4530	10544
NM_004436	1324	2025	1406	1643	1063	2052	4992	12560	3457	3507	820	1779	3561	3593	3253	3331	2145	1661	303	682	2426	5985	4842	5294	365	332	1754	2208	1544	1508	3728	619	205	3101	1526	937	1430	1956	1282	2215	1339	12800	6831	3770	3171	13494	5264	7488	7461
NM_020832	2380	2955	3412	4398	451	942	2756	6052	1266	3737	374	704	3724	4115	3964	2386	13983	14468	145	120	1806	2500	1941	4280	174	132	1670	2054	3822	5132	3541	103	56	1043	667	3959	3818	2679	2139	390	510	3348	4466	1686	3504	6795	1254	10967	6102
NM_015607	5393	8914	4951	5214	497	1031	2876	5314	6477	8900	788	1383	3995	4388	4086	2912	10178	7968	442	583	2522	4923	13670	15944	488	433	2078	2617	4836	4422	7670	554	186	2419	1539	4177	6282	5640	3906	1264	847	7330	5077	7477	7442	6705	4014	6771	13446
NM_020699	2395	1864	3837	4780	535	489	3693	5385	2184	3393	444	653	1778	2011	1929	1432	3330	2605	345	478	1915	3402	2972	2634	260	187	957	1251	1215	1202	1871	340	146	1354	913	1899	2832	1772	1020	249	227	2842	1950	1495	1670	3088	2010	2457	6480
NM_005973	2481	3039	1806	3068	383	693	2721	5607	1202	2815	451	797	3304	3468	3086	2452	5972	6698	161	255	1591	3314	2023	3009	201	191	1477	2128	1976	2308	6924	337	115	2424	1280	3373	4095	3485	2641	813	477	6578	4657	1990	3334	5314	3136	4732	4143
NM_004371	26389	32609	5038	6254	7667	12766	17350	26734	26910	37565	3142	5975	7974	7658	8066	5607	19451	12403	3243	3631	10289	15679	43925	61983	6589	3955	14991	16240	46095	36135	32962	7483	3225	16983	11110	21326	28128	44461	29267	9846	14042	21414	32626	42527	43880	9943	13129	10662	18045
NM_012394	2270	5239	1773	926	632	877	1597	3078	3205	3531	704	1729	1462	1664	1361	1039	2189	1881	699	1594	1621	4006	4194	3786	1176	832	1442	1895	2020	1580	6455	1597	501	2628	1700	1905	3934	5534	3706	2783	2357	7686	3772	5085	3678	1757	3068	2091	3165
NM_007348	8239	11077	1790	2066	886	1380	3087	4681	9888	10308	372	566	851	927	914	642	2434	1386	564	1140	2312	5199	17918	20132	1239	958	2532	3343	6566	5693	7197	2492	780	5769	3090	8345	10791	5216	3479	1923	1956	5908	7847	12389	10248	1986	2645	1428	4648
NM_012474	9457	10131	372	713	404	630	2479	3799	5313	8754	771	1277	4068	4272	3918	2896	10430	9271	506	638	3419	5922	14016	13781	534	349	2083	2617	5967	5599	11764	724	282	3088	2068	4507	5436	7461	4934	1300	698	8868	3730	8930	8090	3371	5231	3475	4449
NM_152902	4013	7302	982	813	483	669	2526	3754	10587	8141	281	472	704	577	515	627	1678	898	199	371	1026	2192	8134	7120	237	194	926	1171	1388	1194	3384	677	220	2286	1140	1632	2353	2760	1603	1390	1276	6797	5859	7220	5438	2265	2508	1037	4937
NM_015415	2932	4555	860	1021	221	392	2144	4192	3526	2893	148	261	596	593	516	436	1154	832	76	123	1075	2014	5390	5234	260	93	1686	1550	1805	1472	1796	122	34	899	502	586	749	2494	1720	1048	522	10058	4572	6853	6562	2066	2265	1165	1659
NM_003666	1710	3013	491	528	85	121	400	444	1891	1344	113	111	176	162	163	186	243	119	124	201	361	866	2518	3336	157	114	223	309	483	440	2731	471	130	891	359	328	544	1698	988	424	373	1480	1622	2865	2380	1164	1564	545	2618
NM_018122	8617	11180	409	557	409	460	2156	2514	10609	11891	368	645	1661	1480	1495	1425	4453	2865	241	443	1389	3884	14639	11603	312	138	1336	935	3236	2567	7922	509	125	2246	918	1931	3100	2634	1648	1676	935	8910	5767	15146	8079	5103	3228	3565	12292
NM_014864	8332	10810	1236	1508	396	489	2119	2997	4814	5158	638	795	1824	1528	1653	1408	3473	2251	393	559	1567	2998	10640	9228	1000	568	2821	2998	4908	4661	7548	1016	367	2833	1779	2303	3194	5424	2999	1153	1046	7995	7028	14212	13417	3859	3603	2894	8313
NM_022347	2681	2804	1397	1934	181	258	1039	2210	2348	2589	249	410	834	928	881	700	2548	1599	312	442	1716	3786	10037	11260	311	267	1353	1929	4431	3872	4934	397	134	1754	897	2710	3793	2834	1528	444	224	4420	2219	8293	5252	1968	2078	950	4043
NM_001357	32458	43231	10104	8569	2204	4038	8694	16646	40172	43515	5040	6546	15442	12436	12102	11755	26721	16098	1235	2785	4534	13514	75699	45872	2401	1968	5552	7906	14752	12819	29226	5509	1399	14006	6331	11326	19097	20733	13041	9107	4931	38275	17817	62618	40951	23230	13278	18763	63200
NM_052965	3621	6407	848	1052	92	232	915	1865	6112	6056	249	301	435	624	695	547	2418	1723	59	236	223	1281	5160	5564	223	202	789	1018	2294	1532	2785	244	76	852	476	1100	1622	2939	1654	763	1065	5246	9827	8065	7604	2481	1496	1388	4698
NM_025191	5226	7761	1348	1151	481	448	1988	2138	4880	3726	275	341	517	364	426	468	762	434	225	498	759	2165	6950	5471	704	677	1915	3290	3394	2997	4070	1428	533	3451	1929	1215	2228	3194	1803	1581	1168	6708	5514	6929	5824	2547	2875	1199	6581
NM_001243399	643	1634	40	43	40	75	316	539	832	450	39	54	134	115	70	117	75	29	19	39	233	732	2062	1095	29	41	271	403	296	292	269	74	13	588	215	75	125	411	263	432	281	2985	1547	1280	612	851	687	324	1037
NM_138795	2088	3268	3124	3617	277	462	1210	2365	1520	2747	263	557	1256	1482	1388	866	4536	3903	141	152	845	1086	1431	2287	44	48	177	302	1541	1413	4130	293	158	1603	1216	4270	4900	2977	2551	246	292	1480	1427	1093	2290	2130	1319	2553	2818
NM_018085	18099	21677	3927	5823	1197	1918	4508	7132	12186	20114	2413	3791	9108	8633	8876	6437	35554	27039	3027	2778	9684	12037	36550	46469	1201	862	2833	3463	11265	9065	26121	3323	1115	8974	4447	27278	31409	13724	9776	3483	3083	14654	13632	27717	23968	5019	6762	6463	12275
NM_014827	15985	25221	10587	10881	2114	3127	8591	12759	30774	28780	1369	1938	2826	2575	2717	2582	8671	5776	1746	1823	6940	9499	32859	40510	1694	1297	4111	5446	14599	13517	14849	1739	595	4642	3072	6143	8435	12170	7429	2051	2530	9366	10880	24788	27002	10982	4889	5674	40086
NM_006243	4107	6042	3812	3621	499	657	3265	3774	8046	7148	389	510	1206	1000	981	923	3231	2265	187	227	922	1575	8870	7754	415	393	1683	2513	5854	5043	2534	284	101	945	620	1654	2249	2420	1607	1708	912	7894	6845	16116	12928	1672	1418	940	3604
NM_012414	6428	9367	2743	3157	1100	1006	5769	6635	10275	9278	887	1079	2633	2102	2289	2130	4295	2897	535	627	1733	2659	9410	10900	1176	778	2203	2804	4646	3940	7062	1289	514	2852	1738	1655	2434	4223	2483	1343	1226	7272	6561	11927	8770	2055	3616	1318	5087
NM_198551	4037	5561	3700	3892	1678	2647	2673	4512	2889	4305	3126	4640	2560	2126	2240	1973	3683	2968	1250	1659	1609	2179	4245	2556	4241	2804	2866	3529	3488	3655	2874	4371	1448	3522	1980	2430	3243	4201	2450	5528	4764	7619	7374	4398	6076	1762	2390	1085	5046
NM_022735	5919	9405	3002	2728	519	768	2433	4197	5379	5055	471	816	1160	1143	1128	1074	2058	878	410	475	1359	2157	6825	6630	900	537	2546	2275	5233	4020	5503	950	326	2620	1630	1532	2553	6000	3872	736	766	4209	3361	6440	6664	3100	3337	2006	7327
NM_003133	24199	37879	4529	3674	992	1803	7469	10520	50402	42401	2592	3569	3082	3026	3280	3699	43390	19906	637	785	2793	4862	62196	49181	1153	738	5695	5630	20652	14003	14244	1598	449	5701	2758	11340	18932	13304	7782	3797	2460	21422	15869	59228	51301	12022	6743	3880	36461
NM_053052	2329	2756	1171	1798	296	458	1447	2169	1200	2177	227	454	1479	1541	1433	912	3814	4184	150	179	869	1403	1720	2754	151	112	620	980	1364	1363	4245	249	97	1243	724	2022	2962	3665	2567	560	433	3202	2592	2906	2967	1617	1762	1965	1619
NM_004481	10185	15361	2332	3228	797	1251	4092	7666	3594	4982	946	1644	5054	5592	5579	3962	10060	12028	2039	1326	10829	8670	22178	19767	2868	2502	8414	12600	10691	11627	32096	3296	1362	11753	9351	10797	14031	49809	31923	3621	2603	22768	14318	9386	8636	7347	16158	6384	6275
NM_007357	3418	4753	1557	1986	486	942	1118	1704	2334	3099	808	1036	1250	1110	1151	910	1899	1287	356	550	583	1223	3853	2875	1529	1086	1666	1883	2545	2478	2311	919	335	999	622	762	1105	1404	972	1444	984	2784	2304	3184	2895	1615	1081	1183	3178
NM_175876	1561	2093	1968	2351	182	264	931	1625	1759	1751	145	207	467	354	361	385	742	737	57	64	450	713	2722	1707	130	91	458	630	658	696	1942	215	84	946	546	587	891	825	579	199	181	1408	1134	1524	1426	704	1237	493	1648
NM_003193	4442	6422	1053	1134	244	409	936	1519	3726	3322	701	989	1418	1328	1269	1232	2771	1432	84	174	416	921	4920	3495	738	383	1754	1633	3352	2656	2440	496	151	1306	832	823	1194	2421	1386	1584	906	4664	3017	7812	5597	1485	1268	743	3386
NM_014765	12370	18413	4647	3436	1510	2305	11132	15748	14301	12224	1583	3371	8557	8294	7878	6854	15114	8387	1893	1947	12928	14782	19050	11174	5970	3271	24488	26687	31523	22350	11627	1614	553	8114	4507	4660	7185	13531	8013	4564	4647	30932	34102	28739	30178	8000	8906	4070	13951
NM_006642	1569	2646	1164	1458	565	788	1165	1604	1717	1375	214	417	402	412	377	274	871	769	406	349	690	784	896	1375	375	226	350	417	660	608	1909	877	306	1178	717	867	1037	2119	1313	938	1264	1504	2038	1889	2205	426	917	289	1163
NM_152609	3417	4833	4039	3994	577	818	1488	1746	3330	3551	518	762	862	684	715	585	1814	1025	231	395	594	1274	4245	5972	570	490	979	1504	1854	1887	1741	627	219	1050	744	1091	1706	4079	2572	1884	1140	4286	3046	10336	10215	973	694	568	2257
NM_015658	4506	6729	4605	5176	1053	1852	3311	7530	2115	5833	1770	3491	5272	5462	4731	3467	12074	15650	803	1232	3097	5775	6255	8570	1413	1007	2784	3620	4722	5650	15307	1472	481	4037	2046	5785	7251	11765	8532	7007	4234	30064	13020	11181	15919	8375	6248	11402	7275
NM_080605	1018	1769	432	748	69	142	541	1158	193	348	101	154	792	876	745	507	4109	3838	93	75	1134	1263	1644	1581	90	46	775	1210	2343	3214	2758	134	79	1364	856	5717	5482	4000	3391	199	174	2655	1706	1180	922	1543	1250	1586	1519
NM_016176	3073	5752	6341	8183	3788	7157	4213	7212	1505	3155	2489	5912	3260	3565	3159	1931	6209	7553	2357	2390	3344	4915	3096	4315	5425	5538	5817	9246	9477	11146	15352	6778	3612	7660	6384	15443	19992	26965	19217	12666	13635	12352	14952	4263	7966	6621	7291	10943	4974
NM_017871	2414	3081	10165	13002	698	1343	3990	7835	2509	5497	683	1188	4898	5616	5227	3282	22129	24250	313	315	2627	3603	3063	5652	459	492	3038	4612	7174	8158	12880	569	290	3611	2717	15591	16886	10188	7311	1500	1994	12964	13344	7960	11241	3818	4585	6816	3280
NM_058167	885	1348	1509	2474	459	872	1905	4152	1288	1709	435	621	1755	1803	1534	1256	2866	3847	337	391	1081	1704	1231	1579	480	472	1243	1698	2011	2119	3761	956	357	2280	1387	3499	4639	5445	4011	1683	1085	6752	4892	2742	2339	2436	2353	2437	1341
NM_153339	425	532	953	1483	47	103	664	1029	165	496	134	199	1199	1272	1267	702	6358	6549	57	36	697	896	565	1238	42	47	319	574	922	987	2194	61	19	514	389	2295	1721	2601	2315	269	249	2892	3434	1167	1998	1286	1233	2412	521
NM_030649	672	915	9582	12513	315	714	2103	3926	409	1035	318	457	1920	1864	1949	1147	3035	4328	334	257	1943	2360	1582	3326	627	612	2734	4727	5416	7215	3847	346	186	1725	1467	4705	4689	11220	8974	724	870	5025	5703	1472	2822	4747	2062	7960	3399
NM_001029885	340	467	566	1583	82	186	818	1464	119	344	48	66	425	433	385	285	1256	1620	53	31	726	836	272	570	51	44	517	945	733	1037	2798	79	35	750	647	2984	2429	1683	1490	136	127	1786	1629	391	668	1066	1551	1813	254
NM_017971	3269	4717	973	1308	506	927	2955	6310	3443	4659	573	1058	2800	3100	2554	2046	4920	3756	84	217	951	2584	3646	4237	254	118	1398	1819	1772	1802	5820	510	156	3033	1451	2599	4102	4070	3296	1680	922	11525	4504	5252	4258	4488	3658	4089	4851
NM_030937	4054	5605	14850	16699	870	1639	3338	7128	4483	6778	1012	1501	4222	4101	3976	2987	7760	10294	1275	963	5524	5503	8759	10357	2673	2934	8330	13902	24267	32017	6709	1251	580	4293	3461	11344	15029	18311	12223	2007	3371	9204	15297	12360	15494	5689	2905	5895	12191
NM_018188	743	1287	1818	2115	1102	2251	2581	5833	976	2519	2180	3429	4921	5219	4649	2958	4992	7052	883	1230	1965	3698	1323	3585	961	1114	1778	2610	2055	2687	7624	1850	605	3236	1940	3684	3716	6298	4642	6310	3624	17534	10702	5677	6269	3633	5791	7685	1585
NM_014188	3751	6019	3072	3578	1203	1898	2946	5207	2153	3190	2765	4283	3920	4405	3966	3567	8004	7576	622	960	1949	3686	4225	4562	1753	1203	2807	3930	2756	2637	9128	2236	754	4410	2663	4288	5116	5574	4282	4859	3364	11745	8891	5194	4402	5296	5361	3775	4720
NM_002074	32211	36997	16899	25224	4411	7281	20270	31368	24189	45794	3317	5490	14690	17003	16364	11549	67978	63384	1333	1771	7396	12169	24325	32613	4092	3315	13656	17423	40574	39152	78619	6962	2571	27439	18336	64729	80697	65403	45299	6122	5712	33557	27437	28721	35407	20511	32564	28656	29209
NM_007033	6944	9675	4226	4773	331	726	4403	7275	6074	8497	387	443	2904	3187	2992	2137	7881	7109	335	273	3376	4569	12768	11894	395	287	3094	4087	7714	7013	13322	606	236	4983	3322	10585	13744	13335	9431	917	1058	11108	12983	11968	10850	6252	6159	6607	8040
NM_018216	663	812	2083	2948	324	518	1228	1747	849	2533	271	381	981	1073	1074	666	2877	2873	160	102	767	857	1044	1578	203	194	728	1106	2228	2256	2558	206	103	914	663	2040	2469	2839	2239	705	495	3324	2565	2015	4057	958	1142	1604	1037
NM_182752	1480	1619	1015	2256	205	368	1413	2332	1583	2387	219	290	1160	1352	1238	738	3856	2963	146	170	802	1265	3264	2728	843	628	2480	3609	5884	6887	10606	886	464	3227	2658	6224	7551	5857	4100	190	247	1325	1972	1394	1321	1780	4575	2406	2193
NM_020710	3113	4730	2700	2799	539	909	2289	4181	1918	4244	1086	1719	3733	3553	3535	2302	11447	11975	419	441	1350	1897	4269	4189	857	546	1907	2300	4362	4568	6576	807	314	1839	1233	4584	5879	5731	3833	1320	883	6973	5502	3925	6601	2906	2632	3106	4931
NM_014704	2469	3367	2858	4566	575	896	1875	2810	2154	2804	421	594	1028	982	939	776	1822	1834	317	390	1154	1827	2564	2953	545	508	1257	1981	3039	2591	6251	848	330	1979	1220	2057	2524	2965	2045	1384	1045	4254	3818	3532	4243	2465	2704	2452	4192
NM_207356	1755	2473	2170	4078	116	205	1316	2100	2418	3324	123	122	885	954	929	843	3771	3039	68	68	868	1160	2606	2709	95	65	765	750	1974	1652	4931	113	29	1018	647	2373	2973	2497	1499	319	204	4410	1852	3644	4136	1205	1523	1158	2546
NM_018198	3347	4367	3343	3764	683	1097	2654	4797	2042	3633	1371	2228	5006	4944	4769	3530	9726	11763	425	649	2240	4038	2970	3145	818	504	2900	3724	4134	4347	9849	994	338	3611	2048	4645	5632	8672	6001	3208	1707	13634	7154	4791	7705	3853	4734	4772	5869
NM_001195752	311	349	423	738	176	281	647	721	357	723	106	151	270	333	319	218	555	640	81	75	365	397	345	698	86	100	273	407	622	643	376	98	52	346	248	566	593	892	675	263	276	914	924	709	995	338	255	439	223
NM_001195563	677	1160	561	549	29	41	802	1527	1097	1072	48	101	975	1051	868	941	1474	977	17	16	525	801	948	918	76	44	753	893	523	437	1436	48	27	868	801	554	989	1748	1027	84	58	2669	1015	1040	923	1609	1446	723	2091
NM_004781	6483	7810	2270	2054	179	250	806	914	2490	2429	430	723	1056	1100	1162	783	3703	2106	671	681	2523	3046	11165	9437	1384	1046	2922	3759	10264	8379	14184	2894	1128	7441	4869	8303	11134	10167	6505	898	691	3434	2951	6243	6462	3359	6781	2031	8108
NM_007262	10275	18038	2141	2221	5026	8433	8647	17503	22766	24465	3880	8152	6803	7706	6622	5922	9798	5669	1608	3298	3250	8636	24249	15249	5213	3291	6388	6390	9615	7141	19388	5221	1967	7726	4890	4915	8488	15703	10611	14504	9842	26821	11789	23254	20178	11800	10703	9769	15151
NM_004401	2416	2858	798	1471	561	835	1549	2470	2192	4110	944	1636	2320	2366	2560	1696	5436	4966	463	595	1283	1985	3486	4062	457	344	711	1026	2543	2402	9689	837	318	1597	1110	2159	3242	3020	2080	1382	846	4443	2576	5207	4947	1825	3290	2509	2060
NM_007375	14972	26346	13240	6674	1831	2699	8485	15125	22872	23050	4991	6091	12178	8977	8615	9747	17894	11405	1752	2301	6600	9844	35092	19615	3842	1955	7646	7985	10910	8948	11279	3667	1056	9514	4948	6076	11217	13295	8325	5885	3968	28093	13533	23963	21615	14097	8735	9117	36851
NM_003132	1940	1764	1859	3410	409	903	4842	9497	552	1462	529	633	5978	6027	5252	3358	7847	10316	187	200	1992	4909	1404	1485	248	220	2500	3778	1836	1806	13288	464	243	5660	3367	3974	4649	10803	8778	1521	680	23173	9923	3087	3316	5668	7616	12064	2350
NM_013319	1773	2402	1499	2068	81	227	942	2273	1365	2484	141	179	1181	1099	1117	780	5908	5868	33	84	813	1442	3514	5703	138	153	1581	2635	4002	5168	4008	70	20	872	434	3407	3492	1674	1186	265	191	3129	2365	3239	3501	1329	1120	1720	2375
NM_018438	473	544	367	885	118	229	768	1186	585	1371	2	10	89	85	78	47	180	251	5	6	50	97	94	148	18	4	163	155	702	677	709	7	6	87	120	534	490	611	544	377	361	2113	2413	2594	4950	313	223	521	316
NM_006341	1354	1653	1156	1645	187	343	1745	3571	1412	2793	646	1060	7674	9501	8290	5439	23604	29976	109	119	2088	2529	2240	4879	84	68	1159	1559	3079	3082	4128	83	40	1243	861	3987	3717	3954	3218	1097	917	14199	9448	7341	10681	2243	1599	3168	1598
NM_000302	6789	6655	474	1083	886	1863	4655	9086	1579	5175	467	915	2799	3425	3124	1873	9872	10721	1137	1145	7464	9961	5339	6282	4254	3290	16955	22665	52195	56846	37069	3866	1828	18985	14697	53880	60328	88603	63423	2838	2502	17601	14922	11184	23527	4276	13191	7337	2888
NM_138346	2950	3251	2196	5981	418	970	3796	6503	2847	5822	238	433	1862	2201	2053	1160	17208	16073	235	235	2369	2924	3212	5485	837	632	5554	7202	22974	24120	12727	440	150	2944	1897	19912	18319	15545	12960	618	544	5472	5992	5677	9392	3390	3644	6777	2891
NM_021933	377	481	4275	7148	258	419	1885	3575	537	1610	244	326	2167	2275	2060	1363	8878	10875	56	58	500	865	627	1402	49	83	444	1091	1671	2140	1630	78	41	729	606	3195	2844	1863	1574	619	782	6202	7752	2957	7470	994	763	1547	529
NM_001229	1495	1624	1285	1620	103	240	478	983	893	1661	183	396	814	1029	888	544	4879	3825	178	68	781	576	17039	45725	113	100	321	529	1328	1493	684	86	44	341	212	1218	1585	932	625	722	681	2824	3448	5355	6882	398	178	372	525
NM_006511	1362	1068	653	929	234	359	718	1126	1101	1616	318	318	703	489	559	480	1365	898	222	188	975	810	1542	1428	460	322	1477	1441	1570	1495	2332	253	97	866	494	500	685	872	558	639	331	2529	1360	2895	2810	580	795	518	2554
NM_001089591	1114	2135	250	423	1334	1830	5554	12158	8601	7366	1946	4487	4899	9107	7388	6618	4039	2017	1149	1424	3909	4708	4361	2853	2387	1486	5304	4904	1915	1371	2562	1398	532	3340	2794	702	1032	2891	2063	6616	6284	40419	13627	11662	10184	7257	8580	5611	2901
NM_003443	825	1019	7300	8532	371	843	1606	3384	1533	3698	240	415	880	1067	915	596	4100	4976	187	240	659	919	938	2616	197	225	416	751	1644	1934	2999	486	232	1226	960	5359	5713	4894	3668	713	807	3415	3551	3184	4992	1618	955	2772	1483
NM_001114600	7821	8864	8626	8189	1601	3374	11047	19807	13001	20935	685	1022	5151	5011	4883	3789	12232	12772	361	622	3382	7936	9575	10938	478	402	3317	4434	6447	7124	19779	1456	590	9285	5971	16412	18618	21517	13950	2233	1730	15886	14582	13200	13018	11052	9078	12981	9900
NM_003000	8929	9633	1727	2544	954	1602	3135	4609	10398	13763	535	1171	1719	1776	1578	1232	5159	3582	642	962	1473	3255	11119	12787	835	616	1640	1965	6563	5361	10883	1682	575	2972	1689	3768	5073	6211	4556	4604	3022	13759	9541	19985	18605	3714	4497	3718	5620
NM_003689	1572	1616	588	1431	339	618	1905	2513	1585	3070	182	279	953	1066	1004	583	4234	3771	338	279	1418	1641	2488	5004	635	365	1463	1187	3996	3512	6850	412	171	1465	985	4339	5165	4695	3906	835	1084	4120	5765	4036	4885	3386	3202	4953	2350
NM_015047	7630	8167	2302	2424	752	1193	2946	5073	1573	3051	904	1180	3046	2921	2942	2228	5989	6887	619	936	2679	5966	3026	2031	1958	1316	5758	6598	6182	6484	11945	2912	1034	8921	5160	10681	14620	16714	10940	2481	1545	11277	8072	3544	7533	3800	7378	5516	6390
NM_017765	476	448	1026	1601	54	127	450	791	223	686	82	135	620	632	665	368	2918	3067	49	42	450	553	429	1229	47	50	463	812	1550	2225	2021	60	23	465	402	3050	2981	1984	1609	266	214	2072	2551	1704	2193	509	800	957	434
NM_016183	4426	7464	688	1013	545	1116	1842	3660	4819	6932	739	1121	2206	2279	2241	1677	4891	3867	301	483	1475	3197	7620	6244	632	338	1641	1849	3509	3065	11682	715	190	2417	1165	2701	3938	5551	3937	3646	1247	12149	5133	11280	9864	3344	4056	4122	4936
NM_001032363	2082	3626	988	774	137	253	2592	5643	4168	4600	230	353	1896	2044	1781	1609	4659	2432	49	158	582	2353	5432	3651	154	77	938	710	1400	956	7017	447	125	2920	1840	2045	4009	5226	3458	786	537	15233	4224	8277	6637	4945	4880	2787	7513
NM_024544	2125	2462	1563	1209	158	363	1097	2300	873	2109	80	244	893	1079	861	529	3272	2747	51	80	630	1341	2514	3572	187	126	1140	1861	2959	3727	7202	138	62	1389	924	3576	3852	2860	1961	409	328	3335	2624	2358	2701	1353	2830	1577	1171
NM_005216	19538	22106	3524	5954	1907	3917	11535	20228	12210	23311	1690	2697	10375	11276	10597	6933	41322	31337	284	598	1842	4657	7869	9373	3268	2226	13762	14548	54246	51784	44076	2805	1247	13565	10206	42567	54295	49562	30324	3600	4614	23491	28043	25134	29202	13858	14223	18492	17340
NM_005826	14284	32371	6701	4223	2300	3998	8456	15961	30447	29728	3990	7183	7944	8131	8427	6360	12401	6952	2581	4584	5809	12021	55132	30621	5615	3567	6599	7744	12130	9306	13988	7902	1899	10628	5095	5011	9788	14303	9376	8270	5375	30139	14818	30565	21848	11705	9300	8699	29504
NM_003198	2871	4027	1967	2473	1540	2440	3721	6291	4510	6120	1493	2470	2860	2650	2634	2185	5797	3803	658	1135	1585	3023	6408	6344	1631	1181	2327	2717	4265	4292	11064	2076	518	3031	1281	2734	3523	5323	3274	3708	1523	9095	4473	6922	6765	3499	5077	2816	6743
NM_000975	25356	38700	30918	38430	9641	15616	83859	169908	81969	94039	5793	8706	31864	39403	35563	29985	47342	25267	5867	5510	48499	54374	75315	83761	9195	6086	46260	49358	64798	59863	56235	4444	2114	25782	24125	19113	30966	59446	46945	10091	11327	109864	62871	89110	101894	57077	39486	41432	65744
NM_020362	1721	2797	3052	2180	304	607	2157	3641	4714	6129	407	632	1986	1999	1747	1424	5788	4218	98	191	1028	2210	7826	6318	151	113	878	1314	2184	2009	4714	184	78	1218	690	2063	3194	2605	1988	1366	1016	8812	4924	10770	11645	2232	2111	1826	4549
NM_017761	3379	6101	6413	7240	1592	2425	8286	11526	22286	17201	1927	2602	2835	1968	2057	2473	8776	5720	1560	1393	4132	4551	22065	19797	2511	1270	3797	3994	9547	6834	7179	2009	542	3244	1511	3164	5675	4522	2715	4234	2962	15859	12421	23579	18954	5402	3530	1646	16702
NM_006625	5693	10147	6046	4256	1103	2048	3768	7665	17829	16364	1927	2796	3363	3005	2812	2770	13631	10287	933	1214	2154	3380	20521	18738	1830	955	2654	2571	7104	5367	6737	1852	540	2910	1574	4641	8333	5956	3601	2720	2235	9627	5926	10779	8509	4831	3428	3350	13960
NM_005839	5269	7623	7553	7083	2408	2975	5666	10254	3344	7386	5125	9683	5679	6967	5956	5815	10249	8432	4034	3342	7386	7267	6583	5540	5190	3575	4962	5375	4216	4570	9021	3161	1002	3561	2121	2644	4132	10243	6573	3277	2916	11048	7523	6300	12118	7663	5858	4610	18068
NM_015484	1345	2415	2247	1107	1275	1813	2923	5391	3898	3471	967	1569	837	771	687	867	603	372	1529	1713	1483	2021	2865	2808	1835	1091	1310	1466	1266	992	1046	2263	690	1636	894	349	626	1302	770	1459	2235	3326	3598	2140	2160	2034	1200	514	3686
NM_014313	7120	11386	1953	1828	358	600	3531	6890	10725	11610	441	904	2748	3023	2664	2604	11076	5447	107	208	1722	3585	14210	9540	321	238	3155	4457	6530	5349	9678	744	283	7574	5239	8034	12453	7598	4839	1477	1183	15910	9559	13806	11662	5501	5632	2077	10940
NM_019557	2154	2320	1365	2448	321	521	2188	3061	2750	3696	104	167	900	919	811	608	2102	2098	81	56	1133	1292	1826	2402	197	113	1932	2091	4381	4975	3167	124	77	1362	823	2391	2730	5590	3844	731	587	5166	5004	4918	7156	1791	1325	1666	2684
NM_015871	541	763	892	1262	151	304	685	1567	541	1305	145	193	473	580	557	372	2034	2782	57	70	347	633	539	1081	119	150	463	937	1148	1284	2073	108	62	498	394	2154	1717	1694	1716	610	348	3358	1886	1388	1554	1169	1424	1790	451
NM_018066	1075	1151	1367	2320	195	390	1349	2593	1380	3357	129	234	881	858	857	563	5024	5145	59	43	398	543	1029	2377	101	79	589	894	2506	2767	5182	115	48	916	571	4986	4601	2795	2274	382	279	2854	2339	2441	3840	1457	1768	2701	1690
NM_015023	741	918	3607	6203	640	1041	4421	6700	684	1926	176	302	1744	1697	1854	1089	2351	3095	206	150	1936	1861	640	1388	210	177	1444	2248	1530	1820	4440	439	206	2612	2129	3537	3964	4194	3019	771	992	6238	9146	2068	4075	3425	3015	5514	2288
NM_002713	2502	3486	796	1725	570	985	2079	3784	5059	5673	533	834	1578	1442	1355	1129	3949	3572	466	654	1226	2240	7926	8262	878	665	1502	1777	3415	2720	4179	1126	436	2232	1198	2635	3952	4976	2509	1820	1138	6694	3527	7789	6680	2282	2210	1914	4194
NM_002946	2412	3421	1408	2559	594	1052	3052	5406	10197	10903	360	832	2060	2484	2192	1772	5771	2798	304	266	1637	1909	10975	13072	178	98	760	693	2020	1668	4571	325	91	1451	811	1516	1917	2133	1611	1829	1463	10461	6437	17324	14406	3249	2312	2710	5035
NM_014280	3899	6970	1571	1801	664	1035	3943	6093	11425	11656	992	1832	3978	3788	3402	2675	11876	6578	244	412	1715	3534	11831	7906	704	438	2317	2780	5001	4236	6139	782	268	3785	2268	5294	5981	6704	4629	2293	1798	11095	8335	13127	11920	4451	3482	3831	10838
NM_016311	1428	3454	1822	1648	4067	6970	5347	14498	6093	6145	3606	6525	3127	3535	2820	2898	4315	4618	1631	2475	1968	3873	6198	4448	2520	1493	1900	1827	2091	1731	8375	2722	1074	2301	1551	2221	3491	4746	3846	10436	8348	20111	6522	7167	6815	4923	7240	3192	4930
NM_023923	4634	3202	1662	1792	587	820	1755	2906	1218	1882	1348	2303	2761	2754	2650	2105	5686	4653	762	807	1754	2414	3179	3283	1382	1132	2139	2995	2797	2887	1323	2160	671	3658	1800	3304	5670	3488	2276	1540	1072	4763	3952	1954	2407	2900	1896	2290	5742
NM_017846	900	1222	1348	1769	373	668	1067	1698	2409	3488	321	718	907	1167	985	579	3457	2013	365	319	1015	1054	2116	2505	285	189	463	627	2029	2010	3806	595	162	1071	492	2076	2618	1951	1357	984	988	2704	2399	3120	2697	766	1309	653	1516
NM_016258	5448	6776	2806	3140	1030	2327	4346	8453	6632	8329	2216	3203	5829	6068	6098	4824	16329	11848	358	493	2213	4218	7906	9064	709	582	2961	4331	6400	5643	13470	1248	441	5356	2933	7225	8454	6728	4759	2813	1769	11030	7583	8998	8103	5814	5340	4124	9794
NM_004814	4024	4559	1133	1459	472	906	2044	3283	6008	8588	945	1409	3125	3162	2973	2095	8319	5417	277	465	1132	2181	8492	13376	541	301	1218	1330	3890	3389	5835	726	220	2287	1109	3304	4642	3531	2439	2036	1254	9007	4566	15257	12530	2547	2360	2639	3777
NM_012392	3502	3483	2329	3256	598	1041	2537	3752	3864	8226	266	503	1368	1423	1339	776	6368	4913	140	205	717	1445	3350	5495	355	346	1140	2038	4645	5034	11043	705	311	2417	1662	9901	11867	6723	4874	1132	809	4340	4729	5230	7114	3446	3450	5362	3490
NM_003757	15237	19834	6270	7531	6951	11813	9919	15747	13801	27289	3568	9024	7212	8232	7659	5080	24702	18653	4137	5861	4489	7560	14105	19833	8764	7081	6158	7909	15246	15330	49486	10236	4434	7679	5190	14120	18907	25715	17619	25048	15145	35209	23819	41529	35955	7899	13053	11636	11989
NM_175852	6146	5705	2932	5328	1819	2695	4962	9694	6897	11747	1002	1962	2971	3464	3176	2190	10328	8992	1050	905	3664	4154	10358	10724	1242	1234	2535	4582	8669	10217	12027	1762	704	3926	2579	10396	11597	13155	7355	2235	2432	8536	8547	9919	11326	4662	5211	4923	8254
NM_018045	2862	2679	4549	6128	506	834	2133	3719	3608	5804	412	745	1746	1880	1775	1110	4317	3607	326	368	2126	2265	5425	9605	993	794	3091	4632	10177	13028	6591	765	352	3071	1895	5051	6475	8275	5068	1322	1995	6383	10290	11822	16948	3231	2161	3129	4965
NM_178547	1219	2075	499	647	331	497	1125	2721	3845	3384	330	623	380	412	397	465	1564	611	56	108	157	373	2133	2019	285	158	511	540	1271	997	1144	197	62	469	280	428	522	1000	811	505	487	1908	748	2550	2033	1057	501	602	2478
NM_005610	10531	13831	4010	5558	976	1725	8855	15923	18552	21587	1587	2714	6920	6604	6712	6438	18433	8906	923	717	7424	7946	20568	16560	749	568	4946	5766	8155	7130	8349	735	274	6158	3867	5639	7918	9711	5763	2252	2155	22449	18165	16910	21152	9105	4877	4407	18947
NM_003680	8827	11637	1789	2186	3898	7268	8290	14061	6395	9264	3407	8202	8151	9223	8922	6022	7866	8330	2034	3259	4271	8864	7243	15682	4142	4755	6101	11448	5847	6215	19766	3939	1286	6120	3063	3682	5670	14792	6604	11507	23410	21297	49036	15483	16585	6524	11417	5970	6605
NM_001625	4693	6021	1737	2503	643	898	4227	6115	15159	19866	444	618	1949	1844	1872	1373	5491	5732	347	435	3071	5443	12605	19580	481	299	2927	3268	8175	7768	10782	383	113	2073	1267	2868	4330	5180	3243	2144	1296	13553	9550	20860	20687	3252	3892	3027	7165
NM_004427	3984	3627	1929	2519	309	569	1287	2276	1027	1919	83	283	663	1052	1012	402	2254	1854	335	381	3595	6205	1506	2727	597	582	5350	7579	12284	13561	18581	527	207	3984	2586	7061	8458	12452	7419	915	1084	4867	6423	3995	3860	3296	7251	3200	2616
NM_138428	1702	2248	1492	1965	178	364	1413	3327	1630	2934	235	323	1328	1405	1273	836	3619	2929	114	122	899	1619	3282	3411	178	155	885	1309	1977	2163	6653	303	110	2226	1333	5443	6830	3054	1995	507	370	5692	2879	3882	3533	1588	2679	1897	2356
NM_002794	8392	11524	2000	2578	981	1915	5965	10867	8193	14368	983	1884	4750	5151	4659	3575	17800	14233	300	741	2028	6181	14110	11509	935	610	3693	4726	7417	6426	15243	1610	488	7694	3662	13384	17179	12577	8937	4013	1989	28597	14614	18615	19085	6626	8387	8308	9530
NM_017825	970	1259	1176	1321	365	609	2199	3363	2879	5468	138	317	1064	1088	977	645	4379	3876	139	140	840	1248	1804	3110	199	170	841	1247	3568	3593	6370	222	97	1131	716	4183	4979	3438	2468	375	323	2406	1884	2908	3384	1653	2118	2147	1533
NM_014408	2797	3454	1218	1531	554	1165	1600	3003	3902	4671	453	842	1263	1660	1526	1117	3307	1884	339	481	1085	1769	7704	6711	623	529	1235	1757	3317	2809	6883	1510	502	3062	1907	3854	5085	4441	2706	2303	1769	6341	5067	7730	7328	3462	4222	2832	4093
NM_032881	1571	1775	1483	3984	201	472	1099	1989	1234	2479	248	343	1210	1466	1171	752	6005	4734	52	110	248	651	2322	4160	133	181	504	936	2204	2483	2855	290	87	1206	581	3043	2858	3173	2643	613	541	3602	3040	3421	3645	1212	1233	1874	855
NM_031280	2398	3739	753	1035	672	1110	2566	3830	4195	4200	989	1267	2278	2512	2157	2014	3470	3002	562	878	1295	2310	4766	4571	1034	820	1835	2281	3330	2867	6559	1646	614	2316	1465	2036	2557	4325	2773	2062	1320	6798	4762	6655	5653	2535	3681	1834	3097
NM_022756	2713	3438	2288	3084	668	1132	1737	2859	4986	5916	520	868	741	743	796	729	2197	1077	462	653	1038	1758	5478	5168	995	713	1184	1504	2580	2079	3160	1051	347	1515	936	1596	2210	3451	2070	1989	1680	5178	4300	5712	5538	2507	1812	1246	5578
NM_013285	3686	6367	1443	1158	1756	2653	3181	4897	7216	6841	2244	5453	3539	3473	3625	3080	3233	1717	1120	2326	1820	3762	9307	5640	2521	1610	2026	2566	2784	2530	7398	3248	943	3212	1746	1219	1886	5072	3340	7548	4367	12609	7693	15508	12093	3173	4690	2268	6239
NM_017850	1217	1857	566	689	171	186	674	741	948	1379	257	475	886	851	888	673	1289	1091	195	238	629	811	2111	3001	298	230	540	831	818	715	2038	217	93	458	244	489	722	1150	708	751	329	2589	1376	2022	2605	857	982	745	1754
NM_198446	1242	1279	431	927	34	122	644	1170	260	726	84	169	971	1056	970	580	2847	3180	42	34	357	793	929	1711	90	93	590	930	1757	2128	2960	64	41	784	725	2798	2806	2728	3176	180	109	2331	2058	1521	1745	1872	1999	2038	637
NM_006802	5929	8761	1998	2791	1415	2664	3576	6627	11541	12630	2552	5258	5332	5580	5410	4373	8913	4686	997	1362	3173	5273	17319	13861	2252	1556	3032	3200	5838	4473	10903	2220	601	4162	2133	3006	4659	7459	4610	7937	5285	19905	11018	24737	19139	4958	5278	4373	10694
NM_016037	1570	2774	364	336	653	1114	1096	2109	3027	2743	1389	2493	908	1088	845	1020	2390	1826	910	1705	960	1883	5508	2948	1398	1014	815	1096	1322	1112	3035	3021	900	1846	1067	1183	1857	2159	1295	5593	3053	8457	4634	7286	5416	1630	2328	577	3191
NM_004552	7536	13763	2627	1174	1740	3165	5105	11750	14860	17203	6868	6750	8510	11813	10249	7360	16108	7224	1425	3322	2698	6430	17113	9853	3754	2243	4162	3740	5676	4581	15120	6670	2089	7474	5618	6352	11026	17439	11355	7482	3588	30498	6396	20462	17079	10759	13218	12053	16515
NM_024595	4908	8941	5186	4619	735	1480	3341	6575	7723	7903	3263	6264	7924	7787	7722	7105	20581	14937	571	647	1325	2214	13277	15517	4240	1791	7083	6169	16643	10573	8081	1669	515	3181	1880	2643	3743	7090	5018	2696	1848	10221	9157	13553	9285	2117	3887	1063	4337
NM_015038	1688	1678	34	83	38	54	87	176	95	99	569	692	1854	1156	1411	1179	3794	4100	155	368	649	1457	1736	1762	412	187	773	663	1262	1313	1837	1940	381	4053	1417	3551	4651	2120	1570	618	336	2024	1157	941	887	572	892	514	1727
NM_006112	3294	4679	2396	4391	694	1136	2268	3572	3841	5533	569	702	1307	1549	1327	921	4358	3304	329	366	982	1589	3694	5218	292	229	511	763	1953	1749	6619	658	278	1590	1013	2997	4452	4319	2824	2250	1754	6246	5346	9818	10208	2786	2109	3364	4075
NM_005857	4821	9415	532	439	181	376	1321	2462	3480	3592	526	584	1134	953	905	1146	2362	1142	157	380	609	2216	15384	8036	503	458	1572	2538	2373	1960	5341	1167	331	3781	1858	1639	2883	3447	1998	878	416	5753	2614	4450	4211	3134	3908	1128	6345
NM_014223	2359	3491	4365	7174	452	680	2748	4041	3117	6525	269	472	1835	1982	1825	1249	10158	7812	117	149	922	1479	3026	4772	353	292	1640	1905	5554	5077	5595	207	83	1131	619	5173	5519	4503	3656	773	698	4829	5054	3562	4893	1997	1695	2752	2828
NM_024664	1266	2407	1681	2978	387	526	1721	2597	2011	1876	370	438	483	527	492	422	1849	2496	359	455	881	1303	2233	1626	490	238	872	738	809	871	3790	511	194	795	589	1734	1507	1641	1040	161	264	734	1100	348	213	2128	1917	993	2557
NM_006347	1255	2284	1080	1383	73	165	1275	2449	4844	5205	124	247	1068	1210	1111	1055	3612	2054	67	106	932	1436	6412	3521	85	38	551	321	1330	744	2647	122	34	966	527	1072	1746	2020	1238	484	331	8777	3235	10813	9629	2031	1371	1499	3751
NM_024097	270	248	354	737	90	187	693	1175	540	824	43	72	272	310	267	212	510	472	25	26	226	352	397	585	57	42	272	414	509	508	990	27	17	343	215	492	541	786	432	120	107	900	657	955	1012	549	499	616	671
NM_199342	472	665	310	376	162	282	429	835	670	624	195	446	430	502	439	435	1013	576	50	58	217	268	428	471	230	142	700	676	906	698	423	121	57	339	266	402	584	477	322	568	533	1630	1188	1312	1227	819	276	303	921
NM_015911	382	355	383	747	68	76	404	414	392	687	99	161	651	715	712	449	1759	1570	24	18	370	333	730	835	34	14	335	366	531	431	819	8	4	187	140	440	539	539	320	150	122	1005	950	835	837	230	259	255	372
NM_006824	3772	6313	378	454	1786	3138	2485	4341	3424	4083	2290	4236	2911	2769	2443	2425	2134	2578	1009	2338	1457	4178	5980	2736	1659	1155	1484	1907	1711	1509	9708	5113	1379	4847	2054	1495	2761	5217	3344	9098	3542	11782	4462	5883	4312	5006	6662	4180	4871
NM_022821	6674	6926	3475	4285	436	922	2723	6067	3575	8028	158	182	976	976	894	693	5243	4133	98	118	1852	2950	9187	15687	81	109	1150	2118	5278	6538	22351	449	171	6324	3368	20578	20669	14326	10080	781	512	6801	4144	8083	9571	5206	7018	7583	6442
NM_052877	2289	2467	463	753	748	1440	2204	3688	840	1519	174	467	657	745	601	368	647	544	389	639	891	1746	1520	2141	1065	751	1338	1754	1332	1044	2092	1136	450	1583	856	1049	1537	4802	3145	1771	1712	4247	4308	1543	2157	1539	1477	1835	1764
NM_014663	5281	6092	2629	2305	1057	1509	2533	3821	2036	3792	2825	4010	6624	6280	6091	4565	7793	8029	223	395	948	2131	3875	4959	521	464	1038	1786	1936	2017	5553	1502	604	3675	2241	3152	5043	5496	3525	1518	2413	3904	5850	2179	3674	4735	3637	4377	8675
NM_004047	3203	3977	7792	7049	146	447	2434	4667	2286	5411	183	271	2453	2498	2203	1556	17708	16828	43	50	1419	2747	6547	11757	67	102	1563	3518	7729	8447	12983	121	43	2177	1290	15516	14976	8331	7305	784	770	10861	10475	8889	12117	3537	4085	5710	3508
NM_001384	3143	3820	2191	4343	390	867	1764	3116	2226	4426	651	928	2642	2474	2198	1614	10099	12259	148	215	732	1782	4705	5649	245	265	874	1483	3222	3592	4974	381	129	1288	723	4027	4356	2832	2195	1588	699	6977	3172	5846	6798	2465	1728	3669	2760
NM_019100	1303	1698	4278	5856	575	1333	1333	2735	1273	2571	450	771	1098	1228	1192	657	3416	4135	296	319	788	1038	2947	6267	370	316	676	959	2383	2634	2403	564	229	1106	661	3733	4353	2592	2089	1005	791	2274	2151	1679	2315	1317	910	1791	1736
NM_000374	3004	3175	1854	2916	523	1147	1905	3352	2013	4235	602	1422	2433	2608	2353	1350	13574	11297	262	334	1440	2678	6561	9690	516	308	1682	1944	9451	9759	15630	1282	542	5162	3306	29893	33409	12380	9937	10003	8016	33771	24864	55633	54840	2088	4809	2928	2422
NM_024602	2239	3133	3356	5448	641	996	2634	4508	1971	4919	665	998	2719	2893	2706	1592	11252	10269	323	321	1409	1663	3671	4568	513	458	1166	2011	4501	5118	7760	1525	760	4449	3353	17981	18507	6845	5204	1599	1495	6971	7247	6118	7387	2624	2770	5083	4111
NM_002574	74598	102669	1448	2139	1873	2944	11154	18712	32649	38590	3877	7265	21625	26257	22974	21341	61631	28430	514	960	7902	17743	101081	49678	1606	1223	17920	20002	37322	26489	40533	2320	782	24684	11975	18941	27340	27027	17101	7001	3551	48192	18162	54298	39151	22590	25195	16711	26714
NM_006066	5230	5256	3447	5890	1291	2298	6186	9575	9875	17958	1266	2634	7933	9744	8707	4689	28267	23019	447	478	1862	2761	5326	9142	1149	876	3609	4524	10282	10353	8263	817	427	2678	2222	9325	11436	7059	5072	1511	2055	7567	9504	9414	14176	3449	3133	5213	3739
NM_016486	2429	2850	653	1488	247	364	2054	2662	7838	9159	303	489	1202	1221	1149	1112	9115	3722	134	142	1308	1378	6771	9924	241	168	1579	1693	7692	6058	5191	139	68	989	621	2399	3077	1950	1305	708	516	4681	4825	11925	13237	1464	1558	730	4372
NM_006369	3686	4197	1450	2580	631	1242	4427	7378	3027	6883	326	510	2076	2016	1961	1221	9885	9459	137	185	1411	2148	2507	4450	609	379	2644	3414	8119	10726	11553	510	225	3383	2414	13817	14393	14070	9430	849	787	6134	8621	5886	10997	3130	4271	3721	3639
NM_014774	7849	10488	3195	4348	1170	1717	4989	7735	17419	19197	687	991	1988	1515	1645	1578	7416	4731	400	517	1768	2644	16948	12528	391	330	1218	1628	4151	3549	14115	1492	583	3937	2434	7677	9366	7214	4568	1218	985	4959	5326	9569	9643	5301	5098	2676	15472
NM_014372	2826	5003	1824	727	304	449	2074	3259	3662	3177	377	600	1016	910	1028	927	3348	3030	88	115	773	1241	6239	4759	429	330	2263	3473	3784	3217	7377	794	257	4669	2472	5026	5383	5464	3551	313	350	2155	2432	2544	1976	4189	4751	1919	7233
NM_138417	988	1184	728	1641	304	693	1116	2245	1252	1943	101	244	464	534	385	312	2175	1877	80	99	357	804	1688	1477	109	70	326	476	945	915	1974	102	55	454	283	1184	1294	1655	1315	438	393	1939	1527	1331	1414	776	693	966	1002
NM_015913	7211	10890	1091	1655	298	468	1859	2479	6441	5984	762	1020	2520	2521	2350	2148	8335	4283	331	374	1873	2819	9581	8931	1127	845	4958	5201	12421	8785	6138	740	257	2735	1769	3801	5192	4441	3077	1177	1581	5032	10045	9848	9534	2904	2400	1794	6060
NM_023077	1428	2145	233	279	107	221	625	1216	1405	1841	345	597	1807	1634	1755	1336	2831	1857	84	200	689	1569	5289	5174	198	169	1115	1453	1395	1301	3178	232	63	1280	636	700	1179	1013	692	869	388	5629	2131	4524	3488	1265	1466	1170	2490
NM_001007250	2447	5169	521	581	386	543	2470	3521	6541	5188	232	411	583	635	692	705	929	262	197	290	656	1170	4115	1683	1947	815	4268	3012	2472	1783	2546	1381	421	3093	1742	836	1565	3443	1840	662	634	3853	3818	3314	3084	2559	2816	819	4356
NM_017887	2056	2929	1043	1448	234	397	1107	1985	2510	3111	432	611	976	1244	1168	907	2697	1668	153	241	721	1102	2463	3011	448	240	1318	1369	3223	2923	2704	596	242	1624	1073	2392	3055	2716	1891	721	852	3495	2994	4645	4712	1729	1227	1417	2309
NM_002370	748	2353	637	235	369	843	1425	3798	3424	4395	846	1239	1300	1632	1354	1599	1481	558	176	435	612	1420	2192	1255	871	444	1531	1300	875	786	694	932	245	1546	1041	383	720	960	546	1856	1178	8368	1942	3536	3000	2830	1702	1557	2812
NM_018982	2077	2244	567	1180	120	216	692	1235	2447	3182	197	322	910	1053	993	776	5174	2719	25	53	206	482	2373	3789	100	83	581	992	3030	2887	2731	143	57	724	439	2004	2182	1870	1273	237	232	1470	1594	2999	2978	1044	897	745	1934
NM_004872	8845	11814	1884	2773	529	1080	3866	6042	12881	12923	613	843	2331	2106	1975	1887	8490	4565	641	723	4257	5789	35083	28295	1066	753	5622	6472	17982	15839	12630	1146	422	5239	2942	8352	13653	12710	8466	1314	1170	8483	7866	14013	13544	7065	5301	3716	15036
NM_052940	2035	2828	396	342	447	790	1370	1819	2319	2916	860	1173	1879	1768	1658	1435	3857	2631	497	547	1009	1415	3189	3904	821	652	1304	1648	2892	2454	6165	785	388	1187	890	1566	2204	3325	2356	1458	927	3332	2786	3945	4872	1367	3052	1134	2094
NM_016491	1754	1113	313	664	797	1414	5273	8620	1990	3717	583	1022	4337	4638	4349	3090	3990	4909	356	370	5390	6778	3363	5689	416	284	4155	4158	2530	2066	3721	393	151	4562	2707	2181	3281	3064	1906	2120	1621	13644	11347	4623	5328	5204	5685	6196	2135
NM_004623	2843	3027	683	945	286	532	1158	1997	2758	4013	300	647	967	1031	1069	775	2998	2135	125	192	591	1302	3660	4861	296	201	839	841	1680	1562	4628	451	150	1416	722	1830	2286	2653	1674	1325	512	4267	2004	6051	5500	1156	1864	1104	1991
NM_032027	1277	2112	857	856	74	119	973	2422	2282	1874	55	99	311	347	304	304	848	699	68	107	527	793	3107	1446	228	120	1197	1502	2158	2106	1684	184	80	1315	1015	1355	1719	1555	1183	108	113	2362	1272	1975	1593	863	1355	367	1799
NM_017526	7285	11492	1358	1630	152	210	1360	1967	5354	5120	142	275	896	758	774	790	5192	3430	309	265	2139	2359	9461	9017	842	458	4255	4180	12210	9750	7821	932	385	4203	3010	11107	14493	7618	4712	476	425	5406	4925	13948	12449	3148	3244	1610	8682
NM_001077701	1818	3716	1801	1265	972	1152	2842	4550	6040	4707	1292	1724	849	733	730	903	1232	426	775	878	995	1490	6554	5905	1403	918	1152	1413	1590	1194	2427	2759	852	2330	1264	779	1284	1047	617	1004	674	3046	1743	2822	2410	1648	2085	504	3393
NM_004768	9484	15810	13957	11616	4149	6458	11174	18468	32574	31773	4533	8333	6249	5589	5484	5463	20338	14828	2742	2864	5773	7609	34196	31849	6072	4109	7972	9031	25467	20128	12831	4473	1458	7148	3944	9690	13723	13011	8738	6043	4868	15388	11807	28383	27709	6712	6379	3335	19284
NM_005455	5141	9928	5508	4224	961	1394	7230	11339	26234	20577	995	1689	2535	2252	2273	2779	5199	2531	1004	1198	4376	6353	27813	20706	1024	665	2900	3721	6364	5259	5651	1462	443	4149	2261	1863	3007	8044	4345	2318	1754	15041	12031	29532	26618	4075	3937	1203	9843
NM_003838	1438	2419	284	331	80	107	622	678	3077	2582	55	79	84	86	86	88	265	131	33	57	151	267	2227	1899	76	56	301	330	927	738	1228	169	54	627	299	374	603	1201	491	210	265	1353	1932	3079	2542	425	659	154	923
NM_004582	3850	8419	4653	3038	1003	1718	3590	6279	10623	9364	978	1698	2313	1661	1457	1993	4202	2019	1181	1110	2764	3608	29515	12865	4001	2058	5256	5781	10259	7006	2983	1832	637	3361	2145	2087	3947	3563	2219	2832	1637	8077	3952	13273	9773	1420	2159	769	4484
NM_015017	5065	7982	3778	3551	873	1098	2243	2807	8060	6472	1941	2288	1862	1419	1494	1580	4210	2164	988	1147	1519	2369	14202	12541	1725	1259	1895	2173	5065	4376	4955	2810	907	2706	1613	2353	3991	6346	3559	2852	2142	5267	5124	11886	9095	2287	2452	903	7453
NM_003902	7877	14156	6605	5834	2108	3216	5831	10327	20501	21063	4956	6103	8648	6628	6584	6750	18523	16083	2147	2760	5229	7787	32002	20143	2808	1979	4627	5506	8073	7996	12729	3363	865	5523	2523	7382	9704	9891	5733	4286	3259	14082	9109	19386	17725	9285	6463	6419	18017
NM_025065	2616	3611	1071	961	583	1140	1341	2687	4278	4232	771	1363	835	815	683	932	1695	782	608	1186	794	1939	6399	8456	983	694	1108	1238	2588	1983	2751	1789	534	1714	972	725	1223	2114	1475	2243	1367	4753	3241	6333	4887	1889	2115	703	3291
NM_016009	4812	6767	2355	2702	1830	2757	4357	6479	5829	5371	1015	1270	1150	1020	1051	1018	2214	1199	783	841	2098	2118	5864	5933	1791	1271	2611	3189	4390	3470	8954	6700	2293	9372	5378	6091	8334	7260	4048	2234	1792	4974	4876	4230	3616	1816	6196	935	2891
NM_006769	3199	4584	1555	2498	183	226	1309	1985	3901	5188	353	592	2193	2091	2135	1558	6523	4482	39	90	397	880	1680	6971	154	229	1165	2583	3192	3308	3066	120	48	882	542	1857	2113	7156	4854	265	368	2275	2932	2174	2540	4968	1695	1645	6458
NM_001514	1582	2133	2836	1672	465	870	1396	2578	4485	4376	314	400	362	381	371	335	1114	549	308	493	629	1007	4349	3291	675	429	901	1124	2135	1786	2326	565	208	740	386	800	1332	2011	1192	861	578	2518	1422	4235	3271	776	1112	401	1329
NM_019610	2143	3457	2395	1914	1923	3729	4224	5974	3721	4940	5160	4761	5598	4137	4411	3785	5520	2944	1890	1980	4043	5526	6863	6294	1872	1250	2906	2722	2186	1759	4815	2353	767	2896	1744	1466	1956	1911	1131	6122	5225	10892	7842	7891	6533	4733	3484	4686	4605
NM_182976	1808	4069	1069	659	461	584	1074	2132	3084	2990	1240	2048	1156	1050	1114	1119	2170	1830	283	548	491	1111	3304	2986	915	489	863	842	786	585	1724	1472	311	1495	608	993	1807	2512	1398	1929	844	4948	1456	3566	3638	1470	1775	524	4135
NM_016620	771	1323	456	407	83	112	675	1009	1729	1450	226	370	545	559	616	525	1189	504	113	107	429	629	2911	2703	248	171	778	1037	1149	806	695	176	52	492	278	295	450	522	266	175	130	1461	1038	1334	1051	648	904	213	959
NM_016040	6139	10111	4994	4324	985	1480	5803	9184	15300	12506	500	718	737	578	591	718	3208	2046	1104	1292	1594	2270	18174	11152	5328	4554	5621	9880	11025	10215	6548	4288	1448	4372	2224	3398	4098	6571	4217	1904	1517	8831	8887	11273	9124	1878	3754	704	3569
NM_001938	2787	5382	2153	1956	300	437	2863	3775	7552	6481	433	485	1231	1337	1292	1244	4049	3528	225	301	1364	2487	10348	8413	272	262	1504	2052	2792	2244	5567	447	135	2374	1150	2376	2941	3838	2539	687	451	7083	4735	6234	5186	1543	3642	860	2186
NM_014597	3140	5558	1540	1048	1394	3000	2801	5464	5134	4329	2341	3971	2361	2226	2003	2397	1137	477	1349	2823	1736	4495	7745	3614	1921	1627	1786	2129	1355	1084	4118	3233	1100	3173	1483	332	743	1994	1323	4508	1903	8545	3657	7694	5143	2141	4049	914	3434
NM_015485	608	1143	488	753	157	248	484	767	1570	1131	238	379	243	192	208	233	479	236	199	227	206	343	1137	971	666	343	472	499	904	772	629	548	206	456	242	263	436	712	409	472	372	1103	795	1809	1455	329	394	132	710
NM_003729	2471	3780	2129	1603	748	1283	2325	3716	5262	4692	483	923	829	916	888	791	2294	1675	306	327	652	951	3673	3020	1047	625	1303	1357	2612	2246	4647	1617	496	2105	1223	2237	2836	3445	2397	1379	1809	3933	4462	5073	4359	804	2872	544	1629
NM_015958	2531	4266	1114	1261	584	828	1648	1891	4743	4354	760	1579	1143	1244	1099	959	3916	1660	389	400	706	919	5774	5404	1368	925	1375	1730	3409	2395	2190	871	301	997	658	871	1438	1996	1079	1357	1468	2948	3005	6435	5471	700	1160	383	1471
NM_015127	4403	6701	1484	1545	458	760	1942	3032	5151	5093	310	604	866	862	869	707	2644	1642	272	367	1534	2194	10924	7762	510	356	1231	1619	3712	3717	5085	710	298	1873	1048	2589	3599	4577	2708	1236	942	5426	4157	10485	8489	4112	2441	2450	9947
NM_020141	1146	1768	1893	1627	353	604	2684	4061	3008	3213	156	237	469	446	412	397	898	612	179	256	787	1198	1978	2259	472	397	1377	2091	1341	1298	1475	428	180	1414	920	854	1263	2958	1689	619	512	3744	3264	3136	2844	2688	1187	1133	4023
NM_005645	523	1250	370	186	36	58	306	817	741	597	56	179	283	240	235	303	315	120	41	113	155	540	2105	892	86	80	190	388	251	169	708	307	127	1031	481	179	321	1069	490	107	77	1697	511	1242	798	1377	1223	486	2701
NM_006513	10006	11730	3022	3731	4153	6768	6274	10474	5619	10005	3280	7114	5278	5821	5627	4058	8831	8995	1716	3436	3259	7494	9330	23929	6454	8661	6673	14876	9650	13168	34042	6164	2429	7269	4403	6674	9628	19803	13105	11572	27157	16594	35607	17017	17755	12476	16409	14222	17079
NM_002790	8687	11047	1553	2182	715	1224	5331	8751	13518	17327	602	1244	4484	4429	3913	3030	14383	6474	192	289	3464	7293	30029	22909	375	316	4989	6462	12384	10095	13172	364	124	4846	2480	6113	8356	9070	6336	2675	1741	20463	10774	30149	23595	12819	5390	10607	20138
NM_000850	787	894	891	2414	559	804	933	1425	1206	2681	254	605	425	480	412	265	3534	2384	13	23	77	191	253	417	528	198	835	715	2990	2664	122	59	21	160	106	915	884	2442	2122	969	974	2581	2595	1988	3314	1627	66	1707	3587
NM_001270768	2363	2488	4029	5319	518	1008	1585	2851	2057	3282	795	1172	2336	2212	2272	1539	4113	3840	365	499	1154	2245	4231	5375	776	602	1420	2214	3635	4325	5525	937	403	2097	1307	3421	3992	4854	3231	1283	1119	3816	3304	4655	4420	3766	1935	5294	6568
NM_006402	5553	6155	3470	4244	574	1071	4114	8586	8669	11834	150	397	1134	1604	1412	1056	7895	4237	211	243	1859	3846	10268	13178	285	244	2708	3397	10406	8792	9235	372	165	3103	2001	8444	10089	7614	5005	1192	1146	11239	6057	12510	13146	5937	4409	5525	6073
NM_024102	7359	7687	2233	4723	243	521	2018	2992	3604	7265	518	722	3646	2907	2836	2395	11505	9515	81	266	896	3114	8396	6400	314	201	1852	2282	6857	6309	14732	435	88	2638	1148	5501	6968	8026	5785	1546	551	9776	4154	9970	10385	3726	4393	5225	8364
NM_001688	8050	10696	1357	2247	4384	7493	8405	12919	25590	27423	3208	5419	3751	3870	3869	2928	8077	4004	1624	3338	3880	9104	34109	28589	3357	1760	4645	4779	11218	7883	15012	3805	1320	6353	3264	4799	7170	9516	5906	17343	10219	28429	17077	43005	36320	10730	8549	8361	16670
NM_006594	1058	1172	4870	4733	427	825	1956	3308	4496	6131	141	212	583	540	539	397	1123	918	240	367	568	1085	3060	2510	250	135	459	436	1053	968	1924	724	254	1470	803	1807	2673	1659	979	625	498	2436	1933	3152	3676	4669	823	4503	11302
NM_005872	1606	3043	5202	4003	797	1357	1414	2934	4265	3363	1485	2282	987	1064	996	1006	1866	1182	791	1911	817	2036	7047	3331	1626	976	990	1019	1305	1101	2822	2383	564	1622	775	751	1392	1929	1113	2207	1728	4272	2447	4175	2983	17538	1841	8460	30811
NM_025073	2078	3313	2403	2600	300	420	2097	3102	8177	6853	616	773	1364	1164	1147	1314	4631	2880	221	226	1768	2347	12978	10818	324	209	1825	2020	5080	4371	4883	231	62	1364	826	1569	2095	2936	1503	565	366	4998	3426	11645	11125	8364	2232	4172	22574
NM_032305	480	846	581	866	283	387	954	1707	1403	1351	43	205	106	145	151	70	255	196	117	159	332	501	391	389	383	174	558	532	684	651	550	368	167	745	544	526	694	906	615	576	724	2169	1562	2083	1733	1107	565	570	1502
NM_006468	4107	5782	1502	2817	853	1636	1538	2299	3319	4312	512	1047	780	882	921	564	2626	1927	646	885	1088	1983	4667	9724	566	438	699	884	1757	1590	4572	1017	361	1255	731	2212	2577	4378	3241	2307	1976	3787	3224	3947	3114	3317	1481	3848	7350
NM_003846	1834	2740	995	1155	193	310	1400	2556	6327	7783	46	75	240	333	314	214	1515	917	57	51	635	1012	4915	4930	101	37	881	824	3460	2815	3808	109	51	1256	786	3054	3719	2462	1455	231	215	1905	1542	3564	3556	2585	1698	2035	6072
NM_005105	6903	12217	4637	4644	947	1654	2526	5163	11989	11583	1669	2867	2325	2742	2896	2460	8352	5976	671	1488	2167	5054	14362	13452	931	586	1437	1494	4508	3586	9455	1813	631	3399	2042	3530	6552	6244	3744	2498	1936	6202	4652	9795	7030	8642	4154	6121	31159
NM_004284	5538	8425	3626	4164	1715	2370	2684	3899	7393	6969	1553	3206	2003	2152	2151	1593	3615	2038	1327	1826	2258	3617	10179	7847	7083	3256	6177	5252	12305	10245	5319	2015	658	1976	1074	1351	1918	4928	2934	4327	3605	6088	5356	12867	8882	4591	3011	2953	10476
NM_005850	3986	4875	1557	2001	377	830	2834	5699	623	2024	498	938	4508	4205	4127	3140	10509	12658	128	285	1926	4675	2071	2452	237	142	1598	2084	1331	1508	4320	373	114	2965	1564	5538	6799	7154	5019	964	566	6603	5175	999	2376	9930	3932	12771	11854
NM_016074	693	980	157	461	38	69	310	449	241	404	39	84	219	273	228	168	799	987	39	19	255	305	366	801	14	14	51	74	124	134	776	29	27	132	111	572	484	636	482	0	1	6	9	12	15	1728	411	2139	1092
NM_030920	4345	10540	1235	784	1601	1876	8536	14286	18467	13328	3237	4797	4869	4139	4291	5319	4744	1995	923	1755	3265	6348	17437	7278	1298	520	2758	2122	2098	1304	2368	1604	310	3453	1293	633	1304	3272	1582	2903	1500	17588	7339	9879	5916	4556	4979	1414	7939
NM_016022	8828	10700	9446	11992	996	1788	6143	10577	7215	12170	449	1034	4561	4776	4276	2694	23661	20366	384	434	5189	6658	15695	25352	653	339	4100	4494	13919	14801	17783	785	261	6127	3557	28824	31668	9477	6666	1225	1005	8487	7373	11410	10875	15585	6025	17366	21629
NM_018997	4075	6333	2951	3764	646	1124	2791	5280	6815	7682	1302	2339	3291	3796	3683	2435	7467	5100	995	1466	3162	5414	11556	12039	1091	839	1927	2243	4946	4595	6611	1193	467	2342	1629	3344	4375	4885	3573	1978	1502	8604	4225	11535	10306	10536	4069	8649	11258
NM_004698	6931	8280	3875	5015	883	1497	2081	3881	3451	3912	992	1620	1805	1820	1748	1522	2013	1311	719	1134	1385	2959	5904	5263	1236	733	1425	1392	1884	1941	2444	1637	578	2246	1215	1478	2099	3991	2407	1947	1335	4402	2867	4009	3413	8308	1902	7597	20222
NM_001668	4393	6376	2557	2885	1081	1395	3203	4498	3713	5388	690	1130	1681	1501	1506	1233	4463	3809	822	1052	2386	3515	7877	8250	1136	730	1993	2333	5037	4849	5143	1245	458	2188	1557	4174	5168	4115	2502	1866	1300	5570	4048	7791	8108	4970	1859	4659	12444
NM_012432	5174	6543	6520	7591	1139	1492	2730	3835	5023	7830	1183	2261	2554	2843	2769	1638	6016	4982	1215	1479	2934	4085	7495	13093	1556	978	2116	2365	5454	4761	4770	1119	455	1993	1255	3669	4868	2775	1767	1680	1657	4354	3852	7352	8746	5701	1498	6428	14073
NM_018379	723	597	350	709	106	189	495	874	84	258	105	101	495	441	466	340	1581	1644	88	97	721	809	835	1318	152	108	665	765	2122	2394	3051	129	50	627	336	1533	1663	923	602	176	285	931	1257	494	660	1528	1214	1969	2358
NM_022075	22124	25825	2457	4686	643	1186	2825	4243	1879	3449	1581	2781	5803	6144	6041	4329	19994	15357	1075	1103	8028	11371	12533	15174	1661	1649	9348	15318	21695	25566	17716	910	363	5842	3395	11667	14116	12371	8440	3184	3406	13767	16153	11181	16011	25417	6676	28380	36940
NM_024041	888	1108	666	1219	248	518	1247	2807	573	1047	195	328	781	834	742	676	584	588	183	281	853	1726	830	959	160	139	430	535	702	684	1579	402	134	1103	615	425	598	1168	914	412	349	2753	1556	579	873	2900	1084	2429	2055
NM_002810	10159	14772	3591	5926	1157	1949	4207	9923	10036	14210	1362	2834	4936	6258	5190	3660	19604	17455	507	860	3629	6133	17936	14906	1246	913	3793	4680	12000	10635	16908	1177	391	5725	2898	12200	14847	19572	12750	3448	2764	18724	8414	17348	16164	14094	4924	18478	22076
NM_001204848	616	782	586	1108	243	518	1248	2794	581	1044	178	317	767	822	721	649	449	499	183	274	807	1658	593	687	157	136	413	529	555	532	1109	394	131	1066	598	325	440	974	716	396	331	2661	1535	483	783	2831	1065	2390	1429
NM_003557	11678	13442	4144	6208	631	935	3169	4567	6430	9683	560	916	2605	2680	2726	2041	13903	9589	194	349	1567	3333	14123	29325	507	366	2193	2696	7544	7511	12422	675	219	3416	1919	8061	9327	14517	9474	460	299	2335	1652	3853	2797	5353	3207	4447	18218
NM_005997	2250	4031	1169	1954	1453	2428	1290	2237	2442	3484	2186	5172	2067	2259	2094	1593	7132	6571	1138	1469	1318	2445	5379	7847	966	725	863	1061	2044	2336	3386	2051	854	1829	1184	4492	5499	3867	2756	4954	4651	4031	3769	4528	4362	4853	1453	4373	6405
NM_212551	916	1075	42	151	114	93	527	597	579	590	40	93	249	299	264	193	361	311	50	56	462	571	1313	1873	55	37	334	374	515	503	543	28	11	165	95	218	221	556	334	108	115	574	650	676	731	820	290	673	986
NM_002796	13751	16422	8077	8914	1511	3207	9751	15855	9508	18635	1609	2900	11398	11435	9491	7081	53988	41120	378	563	5032	11308	18826	29537	533	432	4927	7581	17795	16294	23074	978	410	9916	5295	28867	32472	23068	18500	3831	2337	19823	11520	19858	19514	22749	8620	28399	27040
NM_002651	4666	5225	10663	15772	1294	2304	4370	6605	6342	13399	431	723	1700	1666	1673	1054	6330	5407	382	544	1675	3347	6948	13467	285	273	1175	1725	5067	5848	12493	1029	371	3672	2112	9280	11654	13757	9992	1807	1646	6086	6616	9044	10302	8356	3183	12124	12370
NM_031420	3537	5663	2129	2240	904	1716	2450	3939	4650	5006	995	1593	1891	2095	1918	1589	3896	2946	1130	1784	2374	4551	7386	7330	1449	943	1660	1908	3196	2425	4252	1934	603	2450	1399	2801	3541	4075	2783	2136	1414	5177	3735	5361	5327	7329	2444	7186	10038
NM_004515	20505	22882	8881	8146	1477	2750	8561	16417	30258	39792	2578	4361	12537	13310	12157	9856	46719	24603	504	853	5056	11265	49664	45873	1218	658	7993	8352	25617	17764	28152	1493	422	11238	5696	20271	24909	22339	15801	4606	3023	28483	19216	54914	49670	21860	8811	20181	40465
NM_012437	2451	3260	384	736	170	339	1046	1566	1456	2036	86	220	462	557	501	402	1657	1122	66	88	670	1239	3615	6673	54	34	459	395	1256	1097	2436	108	38	812	546	1753	2413	2202	1665	291	207	1478	1144	1617	1514	1825	1120	1328	2199
NM_023015	6303	6693	8603	15001	2175	2834	7714	9998	10360	17117	1664	2410	6062	6042	6044	3868	15130	13604	776	880	3036	4468	5490	7231	847	636	2023	2454	5541	6360	11288	1587	717	4035	3071	8862	10582	14741	9014	1226	1310	5026	5739	3062	6958	5150	3762	7388	10844
NM_181715	1499	1650	6104	8270	402	650	3848	6917	1102	3393	188	196	1602	1529	1472	1020	4243	4310	131	150	1974	2794	1951	4085	109	98	971	1674	3158	2951	2807	140	46	1480	985	4868	5141	2911	2129	212	177	2460	2694	1241	2681	3104	1590	4570	3185
NM_006694	7740	8721	4478	7005	1024	2394	6382	10823	6443	8641	451	606	2430	2209	2053	1445	7556	6471	533	693	3114	5508	12001	14372	456	417	2126	3281	6178	5811	6398	923	307	3622	1732	6812	8329	8806	6944	1978	1543	9895	9456	12729	12793	9110	2648	8858	10759
NM_014437	7128	8118	1264	1743	824	1114	4685	7112	5503	8831	2337	4405	12900	14060	12829	8502	43081	35181	765	745	6466	8602	11777	15285	586	535	2764	4853	8203	9091	12096	494	203	3275	2427	10072	10361	9714	6388	1045	752	7553	5511	5244	6448	10621	5646	13500	8917
NM_006118	4586	6063	2026	3441	615	1159	3138	5343	4090	7239	319	689	1685	2192	1989	1343	6424	5148	255	390	2069	4077	9040	21175	344	332	1795	2646	6543	5813	7798	302	113	2000	1244	3873	4670	5932	3769	1392	2202	7294	14437	11014	13699	4165	3485	4273	4259
NM_014847	10459	13022	8306	8824	2554	3613	7227	12125	5204	19086	4461	7694	10586	11434	11268	7072	35538	26829	2385	3772	5808	11297	23841	20813	3322	2252	4882	5428	14938	15004	24685	5797	1863	9830	5860	22602	24800	22437	15561	6502	4799	20823	13832	13124	24670	13757	9587	17209	27137
NM_015449	18085	24203	2651	3975	1266	1925	8896	13059	14958	17657	571	1127	3901	4365	3999	3086	13847	8738	1103	1075	10798	14085	35761	50848	1316	868	8120	10098	21950	18569	17332	879	327	6269	4281	11525	15675	11449	7442	1540	1695	11687	14537	18071	20835	13865	7729	10453	19094
NM_017582	2718	2711	1095	1669	1644	2995	4317	7785	2824	3576	1268	2170	2541	2634	2444	1974	2787	1685	610	965	2294	4141	3170	2915	1161	843	2403	3431	2091	2019	3088	1992	698	4196	2612	1877	2987	3707	2472	2064	1860	5202	4441	2016	1834	5756	3470	4772	6358
NM_006556	1476	2139	445	804	461	700	2741	5734	2587	4709	178	398	1272	1460	1309	813	1800	2366	83	126	731	1631	1281	1750	98	72	580	702	900	1165	3395	137	43	1027	638	1253	2022	1857	1467	196	203	1673	1175	762	642	2400	2331	2843	1636
NM_025207	3359	3331	2728	4806	319	762	1111	2623	1368	3211	868	1362	3417	3759	3532	2335	13889	15459	115	290	711	2038	3420	7675	111	127	548	879	1995	2314	6269	418	176	1697	1082	4592	4886	3235	2327	1159	676	4752	3208	4343	5609	3075	2204	4216	3284
NM_138300	3148	3845	1336	3237	142	293	2035	3875	1994	4012	130	275	1817	2061	1925	1351	6301	5999	116	88	2262	2853	6188	9805	123	90	1538	2167	3860	4347	3097	50	26	1025	555	2826	3283	2371	1457	276	269	4564	3714	3702	4657	4303	1302	3848	5514
NM_000157	3825	3128	1526	2058	255	530	1277	2305	750	1637	105	243	759	757	810	499	2643	2489	177	310	1797	3963	1749	7241	116	52	586	663	1894	1961	4842	635	197	4666	2524	9238	11721	6356	4494	518	414	2648	2615	1737	1359	3670	2528	6269	4805
NM_002004	5267	7082	2507	2921	2342	3630	11104	18659	24776	39287	1363	2448	6421	7368	6273	4551	15986	12116	713	890	4374	6892	24700	31068	2426	2068	8010	10995	14890	18804	58429	1800	585	7422	3748	21533	32278	9320	6615	3298	1974	17248	9555	26394	28788	8054	21876	8570	11766
NM_005698	7796	8898	3177	5537	500	1134	3034	5452	2796	7327	306	463	1551	1701	1571	1211	11900	10213	264	421	2031	4346	10573	13051	303	268	1437	2205	6698	7303	8592	448	191	3029	2042	19709	19445	9569	7589	1190	885	7500	5923	6963	10012	4041	2615	6147	5537
NM_004632	7899	11274	2635	3870	768	1171	4059	6253	10155	11222	632	1058	2076	2285	2218	1934	4534	3608	619	820	3860	7427	13588	16421	840	603	3644	4568	6937	6435	10726	751	253	3504	2276	3542	4642	8333	5544	3030	2474	14630	11743	24473	20059	6736	4668	5854	12991
NM_018253	6395	7502	4492	7321	3141	5313	4061	6703	6868	12570	1836	3315	1876	1909	2031	1390	7504	6090	1958	2588	3205	4681	6226	15223	2106	1342	1977	2359	8425	7339	8178	2039	651	1784	1043	5220	5832	5817	4257	4768	3626	5290	4483	7874	10553	4172	2174	4169	10396
NM_020131	5820	6666	1841	2389	277	520	1507	2874	4559	7830	412	786	2630	2444	2368	1884	10007	7457	277	387	2188	4129	7170	9408	432	349	1995	3016	6900	7249	7715	556	185	3115	1617	7358	8479	3644	2589	1204	804	7308	4206	9826	10084	5573	2765	5913	9671
NM_003145	20151	18259	7771	11461	3728	8885	10570	18553	17449	29472	1464	2806	4603	5399	4790	3694	29376	17626	964	1188	4559	7658	20560	26804	1424	1066	5399	6832	25217	23802	28455	2924	1195	9583	6331	42144	60128	46986	28254	3669	6548	9413	20623	19202	24409	11674	6299	12224	23648
NM_014017	1427	1583	346	1042	738	1466	1063	2240	837	2085	503	1091	979	1303	1049	619	3583	3318	501	1025	511	1359	931	1347	604	565	459	831	1073	1248	4031	1453	731	1301	901	2999	3137	2160	1895	1626	1085	2502	1800	965	1687	2754	2250	3107	1446
NM_001199661	1409	1989	2144	2876	145	275	1011	1976	1010	1487	396	542	2029	2191	2002	1360	8378	6298	107	168	1011	1795	2741	3655	190	106	1056	1123	2715	2651	2715	99	47	658	519	2872	3690	3011	2251	308	208	2095	1586	2167	2504	1948	802	2221	2327
NM_014655	4711	5082	1901	1951	278	567	1563	3333	2994	6259	351	568	1690	1588	1523	1148	7368	5079	163	358	633	1445	5363	6190	522	338	988	1420	2524	2471	7436	749	245	1974	1153	5013	5813	3888	2792	305	199	2118	1186	2953	3816	3376	1914	4194	7953
NM_007221	2320	3140	2991	3807	232	453	1476	3206	1702	2766	506	825	3019	3202	2940	1976	16828	16352	140	219	1405	2526	4445	5674	247	147	1407	1463	4274	3922	3613	127	58	966	706	5918	6476	3905	2948	429	326	3310	2306	3602	4093	2969	1138	3268	3521
NM_005998	37437	48240	4288	7495	6104	10302	11960	19908	31151	44384	11522	18487	19355	19241	17695	13032	43608	30143	5199	9866	11926	27192	82624	67819	9175	7406	11757	18282	29551	26889	61195	12914	3975	19732	10013	20659	28490	32613	21184	24004	12661	44159	27294	68735	55759	33647	23088	35597	43054
NM_015590	3156	5582	803	568	789	1419	1815	4685	2722	3485	1186	2578	2843	2741	2735	2309	1618	1232	280	1094	1073	3924	6475	4626	604	479	1136	1518	1245	1243	3502	1095	318	2493	1116	826	1263	2285	1544	2690	831	8220	1981	3256	2757	3041	3199	3350	5277
NM_144772	4252	4097	1140	1762	232	404	1678	2714	629	996	243	495	2344	2805	2198	1541	4448	5155	150	247	2492	5376	2925	4994	119	67	1341	1588	2251	1928	7241	173	114	2651	2114	8927	9533	3247	2284	762	549	6355	4550	3290	1847	3623	3614	4844	2089
NM_015997	1293	1333	2849	4873	241	379	1128	1774	501	1004	208	299	922	1070	1010	632	3115	3941	254	248	1596	2020	1570	4604	196	132	894	998	2034	2216	1295	72	30	244	234	1182	1063	851	674	480	659	2609	3847	2199	2889	1148	625	1553	1113
NM_024540	6183	6716	560	1361	450	830	1947	3564	2666	4359	80	343	705	908	814	453	1334	866	168	299	924	3018	4078	5795	168	82	644	744	1666	1657	6254	342	135	1678	1078	1432	1682	3714	2717	1035	624	4855	2803	3889	3873	3345	3137	4700	2515
NM_004494	21530	30549	2293	2845	2045	3091	8494	15562	17383	22609	3944	6682	12113	13368	12827	9738	19927	15461	1999	3002	13226	23444	43559	46483	2365	1290	9224	9131	19411	15994	24855	2328	778	10780	5303	9226	11194	12753	8348	6854	3809	29931	16526	32170	24512	32057	20361	27879	26230
NM_014784	5182	5705	616	1081	191	247	639	911	1647	4242	843	1227	3387	3272	3387	2199	8543	8298	223	306	1288	2256	3213	6454	540	473	1793	2841	6227	7231	7384	772	272	3145	1987	5233	6063	6535	4996	785	946	3517	4448	2254	3494	3775	2239	4680	6438
NM_002857	5705	7664	1413	2488	390	569	2634	3320	7991	9749	361	670	2796	2703	2651	1927	11232	7176	199	271	2177	3354	12293	12792	502	347	3249	3091	10220	8936	8050	328	111	1948	1172	3686	4696	7071	4202	753	691	4843	5554	11146	9804	1865	2594	1545	3684
NM_015726	6631	9759	10863	11434	1650	2610	4688	7774	11072	13270	1393	2337	4009	3885	3989	2635	7588	6581	594	919	2439	4824	10395	10985	1371	1070	3058	4514	7410	8786	6856	1455	518	4181	2382	6042	8132	8642	5228	2062	2045	7125	6743	11512	12441	4531	3396	4685	7668
NM_015331	8508	9880	5552	6971	676	1269	3909	6533	3660	9392	470	914	3170	3343	3282	2349	14531	11020	320	487	3676	7789	11848	13421	1123	684	8597	9037	29898	32933	23005	730	271	6775	4003	20491	22312	21848	15466	1103	1414	6303	9777	7178	11986	2669	5389	3386	7071
NM_207005	2017	2127	10919	11959	453	1059	2029	5063	1814	3297	449	570	2072	2193	2014	1310	3210	3183	232	242	1023	1508	2674	3370	162	172	613	834	1582	2378	2039	550	169	1483	879	3383	3529	2924	1895	625	488	3315	2278	3145	3253	2129	1310	2751	2249
NM_004550	8690	11543	2884	3518	2175	3550	6660	9872	10611	17021	1467	2921	4563	4504	4337	3279	14037	10615	933	1572	2908	6393	15736	15825	2993	1907	5340	6943	9627	6900	15204	2334	870	4788	3110	8593	13071	10973	7926	4263	3343	11009	8233	14994	13638	4166	5269	5172	9045
NM_003779	1884	2207	3142	4342	583	1157	2785	5366	1067	2648	205	377	1594	1495	1382	1056	4584	4973	101	145	1284	2277	1683	2724	203	158	1617	2701	4082	4196	4141	232	76	1898	1286	4290	5381	3602	2849	851	804	4626	4899	2671	4517	1373	1605	1598	1376
NM_005600	1660	1672	1203	2455	295	438	1393	1532	523	1176	228	490	1102	1304	1192	746	2517	2890	248	153	1354	1377	931	1626	208	146	979	1120	1391	1714	2922	134	66	749	471	1444	1595	2103	1294	448	530	1952	2823	983	1385	833	1381	1168	722
NM_032998	2604	3344	2081	3010	461	862	1971	3447	1356	3065	455	706	1706	1646	1541	1213	4971	4495	188	206	1354	1970	1939	2606	267	241	1236	1572	2419	2581	5359	576	206	2091	1271	5198	5949	3499	2454	552	491	2742	2331	1436	2101	2020	1997	2324	2569
NM_016406	4020	5393	2379	3614	750	1582	4104	8405	7487	9155	408	771	2127	2352	2036	1716	4769	2339	292	436	2206	3602	6978	7677	367	303	2033	2327	4666	3754	6041	564	254	2942	2023	4404	6184	5909	3574	1341	1055	7291	4752	7451	7980	3910	2639	3597	5811
NM_003001	7668	9773	1162	1489	229	370	2941	4773	7578	9763	241	607	2443	2483	2742	2278	7940	5263	112	212	2205	4579	11458	12373	401	185	4381	3755	8121	6366	11893	174	62	2907	2163	3976	5469	6682	3986	591	362	7363	4106	9377	7221	4526	6125	2900	6900
NM_003115	1807	2649	417	471	472	779	1833	2956	2505	2209	372	625	859	824	831	685	1337	726	898	1072	2824	4057	10514	7828	1571	969	3309	3476	5513	4300	12631	3459	930	7167	3822	2333	3476	10263	6409	5024	2012	17522	6727	28664	26683	1601	7910	1014	2237
NM_000696	4406	6790	1551	2428	618	956	2887	3858	9483	9878	663	1417	2532	2712	2610	1913	5464	2566	797	929	2503	3929	17281	13741	881	413	1685	1399	2683	1953	8610	1130	348	2625	1308	1081	1867	5707	3495	1079	937	4436	4138	5176	4419	2237	3980	1905	4051
NM_004528	7936	9240	443	1152	179	279	1556	2441	2151	3142	277	309	1662	2073	1978	1586	11769	6764	111	92	1636	2495	8211	10159	79	38	842	876	2980	2592	12870	273	126	3541	2282	8878	10868	8371	6957	524	366	4895	3989	4658	4985	752	6004	986	941
NM_019026	7765	12194	786	1006	1113	1929	2767	5101	8978	8512	812	1421	1113	1070	977	1090	4024	2096	1533	2829	1646	4191	19858	14204	3753	2372	2737	2860	5313	4816	5045	3426	1199	2762	1647	3786	4533	5371	3221	4317	3050	9766	6555	12377	9733	4390	3250	2007	7967
NM_053053	1864	2735	861	1125	164	283	1013	1652	3229	4005	163	330	738	676	704	531	3113	2092	61	77	677	1041	4928	5110	132	82	1043	937	3475	2498	1465	46	21	407	257	671	903	909	666	365	205	2346	1102	4355	4569	1328	465	775	4854
NM_003851	9776	12213	287	640	75	148	781	819	4947	4690	263	325	796	809	711	531	3833	2660	460	486	3050	4494	29173	23985	147	88	961	854	3665	2886	24984	95	36	425	341	954	1097	701	519	1961	2401	14368	26639	25054	26878	3334	8797	1681	7689
NM_033418	385	784	75	163	67	86	485	652	1153	816	41	107	138	125	126	146	136	72	41	71	337	488	1259	1077	31	22	192	218	202	161	251	34	16	216	114	37	91	186	86	124	120	743	608	1061	716	701	249	173	1114
NM_020423	1234	1507	1577	2318	211	241	1197	1203	2700	2871	63	107	294	246	240	228	667	487	58	45	423	431	2512	3283	84	40	303	367	692	642	737	57	29	252	164	469	643	724	462	161	152	923	878	1794	1675	868	307	566	2471
NM_014955	4805	5854	790	1822	396	612	2234	3581	3768	5965	642	926	3491	3324	3137	2392	6538	6417	195	376	1134	2654	5685	6133	308	262	1066	1388	2273	2863	7509	476	175	1871	1216	2522	3076	3663	2338	1319	795	8552	3813	7539	6472	5206	3394	6703	6609
NM_002642	2615	3354	612	859	90	251	765	1373	1868	2653	128	213	595	770	616	469	3249	1706	122	150	972	1586	3423	6137	161	129	737	1176	2021	1792	1753	125	33	581	325	1386	1763	1091	634	517	446	3551	2867	3754	3970	2275	655	1961	3620
NM_004905	12919	15280	1787	2465	442	792	4947	6743	6999	8725	1549	2695	15626	14835	13573	11402	27304	15694	315	517	6428	14163	37003	31400	813	398	9983	9580	14164	11494	22788	635	181	8096	4602	7089	10091	25494	16268	3438	2526	30447	25533	35843	38244	11757	11361	8547	14599
NM_014458	1584	2167	928	951	175	221	628	954	1813	1923	255	266	509	402	416	382	905	609	197	355	518	1111	4164	6032	389	265	546	693	1080	1080	2245	756	287	1424	733	1228	2040	2144	1304	480	441	1791	1710	2831	3079	1441	1141	1099	3609
NM_022100	2411	2755	472	659	218	378	1367	2546	3521	3856	264	428	874	904	826	811	2283	1467	296	371	769	1633	4669	5865	760	432	1390	1584	2660	2359	1973	569	221	1349	769	1413	2163	2146	1368	607	392	4002	1701	4934	4431	2177	939	1392	3277
NM_022371	3316	3464	3129	4965	412	1167	2084	5333	3216	5414	200	439	1092	1334	1261	793	2277	2177	80	136	747	1987	3590	5827	208	243	1564	2545	1718	2058	5807	136	61	923	566	1627	1685	2267	1538	959	750	5855	3894	4601	4127	4604	2402	4841	4682
NM_002826	5586	6356	882	1469	258	455	1552	2673	1627	3427	883	1603	5826	6604	6214	3667	16796	20207	690	842	6398	10994	1133	1776	908	905	5214	9332	6163	10896	14561	3892	1527	27074	16142	47613	55965	167318	110398	644	1188	5293	9824	1951	4886	6220	6229	11351	5101
NM_030934	2853	4472	1166	1193	296	300	1598	1494	4305	3776	480	529	877	675	732	644	1492	1377	150	204	527	1035	4357	4604	265	172	752	786	1669	1358	2131	399	121	1029	491	644	836	1110	654	742	438	3514	2609	6721	5160	1270	1247	515	2618
NM_006469	7928	12521	5297	4392	1509	1651	6184	6866	26306	26343	2930	6115	9145	8703	8524	7564	14903	8486	1093	2125	3456	7392	17077	16229	2426	1121	4823	4560	7816	6424	17960	1992	743	4066	2592	2609	4305	4087	2472	2411	1121	9236	4076	19530	19699	8906	11870	5370	22174
NM_015984	2185	4793	622	588	1070	1550	2904	3989	5163	4556	954	1470	747	696	639	786	1052	486	1294	2201	1593	3129	11396	5580	1577	883	1270	1320	1334	870	2691	2223	532	1811	879	423	755	1398	792	4961	2914	11318	6702	11978	8101	2527	3028	1200	5091
NM_012482	8024	9844	694	828	572	802	2007	2933	2393	2724	2002	3205	2894	2710	2682	2622	6538	3408	347	814	1340	4114	4318	3285	573	503	1440	1961	2227	2106	2544	590	169	1340	865	932	1506	1909	1066	1056	628	3291	2189	3225	2869	2743	2295	862	3982
NM_001031725	2269	3643	1396	1636	340	372	1034	1744	3301	2979	208	341	450	449	422	364	915	473	432	451	1407	1610	5419	9047	305	192	558	576	1173	1022	1247	256	79	521	274	478	778	827	519	326	375	1269	1442	1921	2187	941	549	515	2678
NM_016456	5861	7109	1053	1347	334	623	1390	2502	1684	3049	706	1283	3553	4251	3805	2204	15962	15009	413	368	2621	3383	7399	14493	470	408	2031	3010	6752	8260	7388	305	199	1604	1371	6771	7455	8215	5555	1078	1651	5239	6693	6656	11678	5489	2541	7413	5381
NM_020216	6221	6988	2205	2727	448	697	2797	4003	2210	5412	335	611	2443	2500	2432	1678	5368	6505	206	333	1611	3219	3515	4056	354	210	1705	1807	2531	2478	11715	659	224	3146	1670	5312	6941	9605	5428	1405	1310	8783	10404	4931	11125	4003	7179	4678	4570
NM_006335	5695	9745	1147	816	266	480	2062	4183	8741	8113	294	450	1254	1316	1204	1176	2857	1211	187	368	1149	3158	16696	9869	357	246	1702	1861	3613	2702	7035	887	245	4126	2226	2733	4453	6270	3728	1376	762	12243	5385	17734	12737	2495	4511	1380	3865
NM_015999	11168	13279	4812	4648	544	839	3645	5468	8338	12605	329	577	2321	2506	2454	1719	15737	10650	284	353	3396	5501	22422	28398	500	361	3761	4517	16829	14352	24391	329	162	3201	2010	11593	14983	8538	6058	1153	1128	8120	9740	20796	22218	6440	6211	7721	14023
NM_001174108	5366	6241	461	774	217	257	743	1242	4234	4848	99	72	226	143	245	191	516	472	210	197	910	1228	8709	9239	235	179	733	944	3808	3010	3646	448	164	1432	841	1366	2061	1715	1014	108	90	799	532	2996	3057	1445	808	831	7292
NM_032833	10489	14158	24860	33354	831	1065	3756	7097	7340	8124	1036	1367	2138	1688	1774	1854	5538	6790	797	1271	3570	7435	26732	30992	665	508	1916	3069	4246	3978	8616	787	242	2497	1293	4182	5327	4624	3093	622	825	4547	4981	6456	7419	5989	2986	3443	16463
NM_203376	258	278	131	157	5	7	44	81	88	160	29	43	121	106	125	98	186	104	12	8	129	153	358	221	5	5	28	105	76	88	172	4	1	61	42	73	105	94	76	36	23	242	257	388	439	136	80	118	229
NM_001973	4163	5182	4301	3713	852	1082	5663	9656	10760	10291	317	493	817	674	726	753	1677	1212	1499	1391	4949	5385	12170	9476	1096	735	2110	3043	3264	2868	2698	1741	688	3825	2504	2967	4925	2475	1213	240	292	2302	2175	3783	5051	5370	2452	1624	14165
NM_022731	34396	62375	2704	2072	3800	4257	11175	16278	26768	24284	13465	22388	18331	18004	18053	18294	55141	29218	3659	6059	11056	22515	64392	53540	6859	3443	10082	8573	13580	9492	23082	7980	1887	15231	6647	12621	19789	13819	7619	10336	6965	40998	21751	47148	38950	58849	17992	22929	118242
NM_006893	4948	5547	2981	5273	1316	2154	4983	7772	9502	13355	364	796	1654	1954	1691	1094	4494	3682	478	463	3431	4120	8019	13811	359	272	1896	2548	6840	6391	8101	388	178	1921	1466	4077	5475	6524	4209	1984	1969	7753	9654	12171	14141	3284	2591	3745	5297
NM_004759	5423	5526	9904	7349	829	2145	4660	11251	6357	11680	394	555	2264	2318	2147	1339	5507	6218	329	484	1965	4124	6007	7945	412	570	1461	3339	5844	6672	13227	869	436	3729	2835	7208	8620	11376	7301	1518	1156	8489	8109	10650	10068	9077	4745	11209	12729
NM_172350	21924	31185	6017	3520	831	1124	7347	8292	24617	20325	914	1073	3386	2502	2756	2812	7094	5398	1860	1095	13767	11411	114511	89840	2338	1900	14817	20015	35236	35798	18387	2081	832	12389	7545	11153	18828	11562	6259	1646	1618	13123	14447	35649	37322	5638	9126	2789	16115
NM_014388	5443	6846	1160	2241	345	574	1247	1715	4992	5956	400	654	737	675	711	636	2217	1242	493	677	1661	2608	11138	12398	412	327	828	1165	2237	2114	5146	827	266	1715	914	2084	2835	3161	2206	983	475	2873	1723	5026	4258	1003	1564	629	3194
NM_021194	2341	2801	286	364	101	269	660	1231	1515	1380	52	169	245	450	469	175	1139	1203	115	266	782	2548	6886	6025	255	194	1206	1589	1223	1189	2060	209	74	1060	643	916	1340	1443	899	240	76	1247	556	979	1041	758	1296	624	1494
NM_013349	2856	3502	304	392	284	515	1199	2510	1404	2174	141	232	661	887	704	420	1550	1001	528	470	1112	1403	2034	3000	299	210	478	574	1536	1357	2378	374	156	571	332	788	954	2050	2117	712	686	3166	2312	3551	3955	1305	1923	1678	578
NM_006085	2739	3791	851	1817	398	738	2183	2954	5605	5756	150	249	566	479	462	388	1616	1258	93	165	564	1288	4338	4654	385	235	1471	1741	4076	3560	3840	321	90	1247	617	1914	2783	2737	1758	804	422	3238	2004	6576	5734	1783	1961	1660	3384
NM_018060	13462	11930	1115	1467	1930	2452	6286	7743	6614	7529	2146	3118	4404	3676	3652	3307	3612	2526	1971	2391	4837	7495	11571	7083	6153	3096	9477	8513	5861	5321	7067	3534	1191	6244	3487	1556	3047	6674	3567	5399	2980	16088	8685	10964	8461	7874	9446	4838	11304
NM_003676	5910	7932	2286	3692	300	552	1837	3080	8754	8468	365	487	1361	1259	1308	1282	6989	3731	247	205	1950	2487	26705	17573	148	138	899	1356	2698	2471	9314	593	235	3912	2404	5565	9328	9617	5822	464	351	2859	2938	5827	3574	649	3627	514	1907
NM_015176	4588	7092	1434	1724	285	402	1304	1692	4761	4300	541	796	1167	957	933	938	3341	1767	220	242	1417	1810	12668	10946	232	139	870	1036	2290	1782	5159	559	203	2182	1241	1532	2534	2289	1331	583	368	2571	2003	4925	3220	2005	2787	927	4039
NM_025160	8541	8518	8289	6583	2162	2920	8016	11810	12220	11274	1874	2648	3732	3159	3444	3006	5259	3265	886	1082	3486	4864	9489	7378	1926	1394	5240	6952	6420	5854	7032	3655	1206	8598	5021	3780	6295	9656	4570	2615	2256	9700	8884	11803	9167	5529	5743	3959	12319
NM_014184	4271	4522	334	504	106	171	870	1406	2622	3214	472	604	1936	2216	1999	1769	7658	3700	106	137	1578	2070	6955	8555	137	89	1360	1643	2585	2392	5757	243	104	2915	1701	3504	4993	1566	1028	353	288	3509	1777	3949	3681	2912	3670	2654	3068
NM_152608	2480	5111	5109	1912	456	585	1145	2117	4424	4302	358	783	592	609	540	468	2329	1859	232	304	562	1077	6342	5376	573	293	709	726	2509	2119	2445	459	202	788	544	1673	2762	1951	1199	1029	691	4230	2102	9762	7309	801	1034	430	2542
NM_013328	2725	3426	3850	6583	510	905	2741	4202	1604	3500	527	895	2459	2719	2564	1663	6681	7799	164	219	1137	1841	2525	4307	269	207	1334	1840	3716	3795	7738	336	158	1725	1334	4370	5044	4752	3478	2319	2739	13365	13766	8523	16584	2558	3347	3982	2583
NM_001618	15105	21287	7172	9959	4348	6282	17013	25837	16208	34674	6879	12711	25118	24798	24054	18063	44850	41138	1434	2245	5074	10421	27423	25361	2413	1446	4871	5091	8408	7212	16564	3704	947	9098	4323	8009	12107	15611	9732	10146	5557	42658	19896	34237	38887	13655	8256	14004	22270
NM_000447	2185	2484	823	1060	44	70	205	447	208	479	161	362	732	1028	903	564	3608	2870	27	72	150	528	1592	2122	75	75	205	356	684	1065	3170	148	75	545	293	1528	1905	1642	961	311	280	1708	1495	1199	1387	837	1191	1114	997
NM_023007	1638	1973	1069	2453	130	284	1004	1346	506	1143	91	175	628	831	671	343	3017	3526	72	82	447	947	1053	2100	124	82	780	890	1185	1922	3493	156	57	804	602	3274	3164	3129	2166	448	249	2793	2072	2367	1992	1362	1546	2269	923
NM_181441	1043	1204	3052	4772	136	299	1074	1599	298	873	144	191	882	1043	980	439	6125	5667	96	114	364	705	481	801	183	153	559	812	1521	1947	1916	236	90	689	488	4703	3237	2753	2581	373	253	2391	2407	1320	2546	1041	1019	2555	424
NM_001658	22076	33561	25742	27808	4553	8084	18063	27864	13931	28648	2668	4485	10975	12128	10692	7409	48873	51246	2881	3156	7553	12197	13500	17111	6612	4964	11731	15363	29968	29026	69754	9969	4621	22380	14431	76210	75273	84545	61022	10441	9822	41819	51616	29316	50235	18623	23020	31587	17925
NM_000858	1953	2992	8199	9511	956	1764	6390	9366	3798	8776	247	477	1604	1951	1711	915	6828	6537	343	400	1859	3682	2873	4986	513	556	2025	3160	6262	7439	20414	1017	543	4520	4033	20815	21086	19391	15935	1207	961	8482	7956	7335	9414	5018	9484	9170	2020
NM_001010867	489	657	1180	1077	59	215	474	1750	496	946	101	165	526	614	603	352	1100	1251	91	79	538	695	811	1001	170	89	583	632	894	975	914	102	53	519	414	1093	1473	904	587	111	112	1655	1151	818	1193	870	528	949	1479
NM_001010858	5998	7224	2391	3668	1103	1780	5361	9630	4453	7605	1155	1785	3457	4261	3833	2152	8866	11901	498	736	2214	4193	3562	7630	1018	1188	2545	5402	5075	6192	19337	1050	450	3487	2707	6423	7675	9647	7682	1877	4603	10276	23086	5048	7668	6728	8809	9963	4298
NM_006542	290	524	30	44	7	10	149	241	174	141	16	28	65	67	66	70	322	141	8	2	65	92	268	182	40	39	668	788	1116	731	263	14	5	142	99	144	160	264	144	10	19	461	613	434	534	294	236	54	323
NM_004578	1683	3853	732	782	242	337	1120	1572	1247	1032	415	725	797	973	869	683	2003	1202	84	106	553	746	2148	915	1238	869	3753	4591	6380	4465	2556	388	142	1244	881	934	1493	2399	1504	765	682	2692	2784	2952	2938	2531	1779	1346	3694
NM_012089	2288	3083	1283	1260	303	434	1594	2190	3758	3611	73	166	303	302	305	271	958	611	142	163	741	1056	4818	4449	366	223	1352	1383	2541	2447	3018	375	93	1192	598	1025	1377	1477	999	895	598	3842	3336	8515	8354	942	1630	691	1880
NM_014409	2829	2759	1658	1750	250	536	1178	2615	2239	3662	184	261	874	858	861	588	3210	2733	107	104	601	869	2861	5113	110	101	505	680	1811	1861	4435	226	87	1146	583	2657	3299	2897	1919	472	311	2985	1723	4195	3558	1491	1607	1704	2899
NM_022786	2196	3209	470	676	117	231	891	1362	2959	2950	59	131	325	334	364	284	1001	470	59	75	292	592	3825	4685	70	56	390	366	886	787	1878	108	30	469	281	566	878	1445	895	845	767	5072	5349	8359	6349	748	867	512	1741
NM_014236	5704	7786	1766	2098	807	1145	2908	3256	7535	7039	869	1516	1832	1738	1671	1519	3424	1578	436	460	1378	1994	6155	5738	1739	1145	3856	4628	7876	6565	4214	1251	468	3005	1601	1784	2511	2382	1223	1714	1538	5211	4978	8184	6861	2057	2540	1222	3239
NM_005999	3907	7496	918	888	431	529	2009	2814	4627	3686	610	800	757	747	843	848	1266	749	136	301	568	1292	5405	3928	590	331	1213	1357	1758	1520	2964	477	140	1090	594	528	929	2180	1250	1232	1070	5303	4662	6396	4901	936	1891	515	2379
NM_032324	1793	2991	122	222	282	404	1101	1408	2163	2467	244	550	1043	1289	1114	768	1049	756	58	118	534	897	836	820	167	92	472	496	476	381	1198	200	94	857	547	440	576	646	434	459	424	1785	1563	1440	1603	951	860	903	884
NM_001012985	921	2165	77	144	97	178	1121	2327	2164	1364	157	153	394	377	331	465	108	58	71	130	504	1171	2236	1011	222	135	1022	1089	634	501	340	149	46	708	405	76	139	280	164	375	223	4813	2100	1813	1154	875	1089	328	488
NM_182972	8436	9397	19039	18163	1024	1438	9857	12281	8146	10448	449	494	1932	1665	1718	1538	3203	3275	313	403	2820	4754	4427	5412	2157	1856	13429	19782	16625	17765	10022	785	331	4352	3675	4734	7093	6106	3736	693	1124	6650	12037	1911	2767	4395	5443	2758	5827
NM_015014	1812	4190	1250	988	1361	2340	2318	4307	4431	3358	1356	2394	1194	1174	1043	1133	1152	825	1491	1573	1423	1988	3398	2388	2121	1270	1427	1552	1656	1173	1954	2607	801	1749	840	538	833	1650	1101	3070	2480	4019	3605	2916	2373	1691	1919	621	2777
NM_000143	4892	7997	922	1371	1653	2748	4018	5361	5188	6547	1539	2734	2396	2757	2643	1973	4605	2484	729	1640	1931	4953	16978	17198	2051	1075	3015	2705	3589	2853	11517	2705	757	4291	2399	2485	3568	7113	4657	8946	5609	17296	10477	18512	15305	3399	5871	3456	4150
NM_006352	1414	1986	6374	6733	277	462	1236	2240	1778	1903	234	485	709	778	778	593	2332	1858	57	36	143	202	685	700	183	175	430	652	991	997	1538	464	176	1101	725	2731	3432	2287	1673	35	48	295	235	544	537	115	641	73	182
NM_004501	34251	66901	16022	11281	9840	15500	25193	46979	47199	44716	22771	36183	27566	26944	24475	22222	21947	17230	7419	15354	13887	31784	61946	41346	17348	9017	18048	18895	16027	13476	29552	21031	5353	24201	12228	7417	13765	26079	17180	29471	14283	78796	34116	44196	30359	35726	26139	23223	66227
NM_198076	2616	4710	3039	2916	293	556	2169	3026	8340	6689	311	743	1036	855	864	1057	3287	2533	426	812	2405	2801	12492	9111	2221	1386	2361	2864	4836	4218	2482	1039	154	1235	461	828	1445	2970	1755	1227	769	6077	6155	10308	10367	1620	1622	513	3493
NM_022366	2551	5294	644	657	217	467	1008	2074	3962	3599	253	344	573	487	441	494	1158	646	234	526	635	1683	7730	5282	496	334	872	952	1617	1212	1700	502	121	853	409	480	802	1498	970	1102	447	4874	2026	5953	4541	853	966	318	2062
NM_024836	2402	3105	8176	6495	309	449	3015	3957	4296	7772	107	234	1351	1655	1441	800	8088	7114	153	135	1824	1935	5126	7229	97	124	873	1520	3574	3971	4795	93	42	800	538	4359	4852	2531	2140	534	394	5505	4999	7005	7077	1417	1421	2591	1729
NM_030645	1612	1849	2242	2629	429	525	1292	1692	1677	3457	654	1197	1668	1688	1645	965	4778	6172	363	369	1023	1275	2480	4057	370	327	667	1177	2164	2452	5523	639	253	1307	841	3843	4722	8391	5755	987	920	3206	2863	2797	3351	1322	2144	1979	1428
NM_004899	5659	6674	1232	2029	187	327	1677	2845	2929	4516	55	151	683	683	549	561	1816	1119	29	87	618	1485	1859	2909	146	90	1474	1312	2751	2637	2939	108	46	1179	910	1657	1995	1988	1350	235	237	2120	2271	2117	1842	1596	1287	1393	2294
NM_032312	2291	4484	340	412	70	77	1317	1874	1990	1533	76	53	317	199	245	268	614	522	52	49	772	1300	5042	2843	249	190	2740	3402	2570	2174	1012	99	44	1310	915	906	1316	1285	906	112	139	2330	2550	2176	1346	2024	1030	719	2633
NM_017727	9596	10102	3819	6352	1237	2370	5992	11448	1988	5050	433	694	2080	2379	2400	1342	10408	8451	390	454	2615	3789	3558	4952	1562	1037	6599	7355	18811	19556	17338	985	562	5777	4163	18903	19772	17692	13490	1483	2326	8458	15298	6099	16713	4695	4889	6863	5805
NM_138394	5264	7735	283	200	219	630	923	2337	2987	3158	821	1394	1561	1595	1536	1256	3479	2018	183	322	738	1438	6992	11030	710	449	2098	2221	6410	4219	3223	719	285	2071	1361	1993	2879	4019	2825	1569	1436	5063	4738	13023	10444	3117	1714	1936	5642
NM_016466	233	279	446	818	111	193	499	1088	389	921	77	109	367	389	330	230	1160	1091	32	31	181	291	242	442	99	72	404	626	1253	1332	820	63	46	362	269	761	773	837	554	242	179	1603	1034	1110	1590	996	452	2187	520
NM_015348	5271	5820	3595	5015	1465	2210	6041	9175	4776	8009	652	1012	1573	1442	1535	1354	3962	3400	243	450	1047	2251	2056	1862	1591	1144	4330	5488	5576	5533	9902	1342	467	3681	2260	2804	3743	5009	3496	1061	790	4309	4512	2755	4094	4370	7007	3283	9806
NM_001077637	394	601	42	53	416	412	539	781	597	463	573	796	483	444	426	426	141	83	462	551	560	905	171	620	712	696	924	1368	396	332	862	1262	491	1382	904	142	214	134	76	720	1054	1314	1217	433	397	1480	1757	1334	1079
NM_012290	4422	6442	3664	3342	3766	4458	9727	12847	14044	12220	1627	3031	2022	1661	1841	1886	3687	2084	738	1217	894	1865	4289	3432	4818	3047	3506	3776	4139	3251	2766	2692	1033	2226	1458	1032	1685	1663	1021	3400	2279	8293	5876	6986	5233	3829	2414	1522	7821
NM_013341	6404	13160	697	825	765	1031	3830	6398	11001	9747	941	1602	1233	1268	1186	1312	4431	2460	412	527	2386	3027	8481	6440	1786	996	4938	5942	11173	6990	8104	946	290	3450	1704	1598	2514	3887	2579	2035	1962	9792	8052	19036	16696	4648	3829	1796	9090
NM_003659	7507	13573	630	587	554	689	2371	3352	8688	7288	1099	1452	1888	1682	1631	1730	3296	1611	936	1420	1862	3162	13626	8874	8415	5150	8446	9522	10283	8561	4457	6601	1934	7776	4279	2911	4360	1926	1172	2198	1610	10859	7849	13195	6704	30	3909	3	36
NM_021141	35015	47630	4049	5472	4764	8353	19130	28214	52600	52405	10585	16283	24280	23868	23793	20921	47331	24554	2311	3961	7013	15284	46791	39099	7617	4075	14320	12943	21806	16499	42219	10817	3343	21192	11981	13500	19006	21699	13975	8127	5221	27147	19501	39472	26914	30710	21163	18874	49025
NM_022152	6158	5837	4712	5485	328	450	2197	3014	1796	3624	196	348	1406	1608	1471	894	3515	3462	133	113	1590	1958	694	1278	2011	1278	13437	18538	12970	16755	44709	1098	512	9507	7150	17002	19481	8174	5621	1110	1144	10178	7470	4012	5475	241	24560	285	311
NM_004238	25601	36106	5778	5205	5257	7189	12439	16860	26927	28671	3024	4204	5549	4441	4685	4193	8331	4703	1206	1843	3162	5901	21576	16471	6007	3874	9867	11390	19541	15670	23994	10323	3567	18531	10632	8616	13582	13464	8015	5195	3330	13546	8724	18618	14401	14816	14457	10338	31128
NM_005336	44380	58962	6132	6496	13027	20487	33189	53201	13142	26962	7459	12518	23116	21947	21398	15172	25252	26394	3908	4263	16203	21628	23505	30503	21216	14512	53369	63253	76949	66422	82798	17305	7768	48118	36576	29975	44335	91826	64573	9917	9731	28119	26596	17709	24796	51516	43870	70724	59395
NM_016030	2199	2888	2484	3929	462	918	2405	3955	752	1804	312	483	1499	1639	1526	1056	3148	4214	220	242	1144	1566	1007	1592	447	427	1724	2556	4187	5759	3960	420	213	1729	1389	2916	3068	4256	3435	694	789	3614	3820	1126	2590	1628	2353	2680	1358
NM_024894	4520	6602	827	842	1332	2267	1401	2296	3546	3621	2227	3290	1279	1144	1044	1145	1952	1227	796	2003	743	2294	5226	3852	3253	2014	2002	2018	2358	1972	3140	3643	1290	2028	1163	817	1382	1830	1110	5742	2062	4798	1976	4451	3328	2786	2160	1463	4486
NM_145693	3249	4277	4588	6307	873	1210	3440	4604	14084	18638	133	277	420	523	535	347	1402	1340	172	165	991	1079	8954	14139	407	401	1572	2538	4786	5152	20136	1214	429	3944	2316	4716	7381	6588	4422	1872	1072	6591	4374	18209	19671	1324	6325	1340	3662
NM_022460	1091	1181	985	1816	141	188	540	716	219	604	128	208	567	646	631	401	1479	1726	104	97	605	558	410	892	267	178	949	1195	1868	2119	1730	367	243	1207	1502	3129	2880	1433	985	215	496	847	2480	224	602	931	901	1303	655
NM_003743	7418	9347	2896	3543	907	1317	2484	3590	7515	11102	614	879	1469	1181	1268	1025	5331	2964	247	336	632	1050	2911	4524	698	495	1161	1342	3633	3905	2001	836	400	1272	992	3121	3823	2488	1770	1514	1187	4144	3539	7099	6475	3701	537	3474	10244
NM_016131	41096	81206	2306	2679	747	761	4513	5394	19687	17284	1200	2087	3573	3439	3364	2841	10032	7091	877	1643	3073	6636	31820	27320	2650	1970	5090	6991	9733	7824	18714	2808	915	6771	4508	5281	7874	10165	6368	2324	1938	17030	12348	20611	14447	8789	10781	5730	20975
NM_013392	19206	24466	5681	5957	1927	4001	4428	8041	10366	15940	2488	5378	5119	5710	5262	3414	19793	15845	776	1110	1461	2409	9480	13100	11461	6193	9309	10313	29381	26895	20174	6963	2718	8335	5583	17979	19141	17802	12118	2305	1959	4551	3559	8849	7776	16706	6539	20978	30006
NM_015955	2063	3781	1449	1582	181	329	1310	2272	3713	3763	100	242	394	457	443	426	1372	927	96	126	423	702	1904	2008	519	345	1675	2137	3378	2565	3055	376	127	1262	821	1067	1556	1638	942	351	222	2086	1392	3284	1935	1854	1781	776	3528
NM_015475	5910	8174	1220	1027	548	883	2770	5237	5393	5932	846	1417	3242	2778	2759	2418	4807	3083	116	358	481	1816	5594	2371	583	426	1950	2158	2943	2588	7055	1823	727	5423	3365	2412	4111	10023	6296	989	431	6155	2207	7666	5586	3763	4350	2413	6806
NM_022374	5548	8235	1937	1284	696	892	2135	2481	5885	5102	1405	1910	2055	1647	1695	1760	3139	2336	651	945	1659	3144	12064	6700	2930	1774	4854	5103	6368	4698	3945	1321	420	1969	1098	766	1333	1349	825	1663	1012	4504	3107	7511	5925	3230	3310	1530	6692
NM_133259	37625	60356	3211	3320	4753	6924	15004	16789	37343	31565	5924	8459	10936	8959	8802	8408	14761	7809	3460	3648	9710	14206	43006	32871	11148	6203	23876	22373	34742	24249	15243	4715	1907	10258	6779	3569	5884	8332	4893	9764	7101	26404	22440	42894	33911	17415	9439	9962	41188
NM_002706	4173	7097	2003	1165	410	559	1886	2853	5411	4129	2201	3100	5259	4693	4709	4195	4909	3269	98	218	457	900	2521	2471	808	512	1551	1861	1789	1496	1393	496	169	1241	804	462	863	1693	955	606	552	2726	1557	2698	2160	3496	1274	2365	7867
NM_025133	8615	9289	3502	3912	773	971	2510	3455	5553	4547	1442	2298	1369	1262	1250	1362	2637	1325	690	1159	1775	3279	6346	6447	2404	1349	3872	4171	4426	4296	3529	2170	737	3774	2387	1370	2191	3475	1805	1692	1596	5159	4629	4445	3924	3390	3297	1430	7865
NM_020463	8286	14303	4028	3194	1338	1801	5185	7060	12052	10384	1336	1531	1469	1229	1296	1474	2303	1775	1169	1582	2823	4733	9718	5836	3306	2065	5763	6175	5949	4836	3889	2328	770	4044	2226	2058	2767	2911	1620	1900	1533	7018	6219	7788	6165	6562	3614	2558	10909
NM_006296	5703	9556	1309	1304	503	721	2598	3939	9319	7633	357	613	903	774	749	844	1886	735	276	423	821	1363	4372	3149	808	436	1559	1733	2666	2111	2586	2271	613	2889	1333	811	1293	1508	915	929	750	4518	3581	5321	4650	1810	1592	595	4361
NM_003400	29127	46978	7655	7514	5114	6990	15962	21060	47417	39405	10623	16633	12108	10991	11595	11917	28594	14554	5142	8773	7767	16618	76170	51436	9756	5368	9588	10012	14144	9176	16955	14717	3752	15025	7335	6255	10139	16866	8880	13889	7829	38327	24639	55149	41128	18356	12612	7599	47125
NM_152516	1285	1880	317	532	270	373	1114	1753	1264	1738	134	204	403	461	397	358	948	795	29	47	168	510	811	830	128	75	506	515	942	776	1475	271	89	1072	700	1137	1481	1396	982	226	135	822	436	643	451	788	824	585	690
NM_014755	2905	3237	4365	7858	722	902	4056	5052	5530	6236	62	133	404	371	381	356	824	748	81	231	500	1455	1271	1582	1596	1280	6011	8604	7205	6913	4871	497	191	1819	1259	1031	1463	2851	1909	457	333	2697	2278	1613	1712	894	2534	470	1907
NM_006759	8534	12914	1077	1399	647	1031	4145	5964	8357	6586	9788	12581	15000	15654	13859	16072	28714	11068	646	710	3245	4264	13094	9781	2037	1462	6894	8098	8827	7077	9509	1270	438	3986	2296	706	1221	4005	2140	1099	793	5668	4793	5467	3418	5194	8322	1262	7754
NM_006857	2019	5393	1069	766	452	756	1129	1685	3772	2851	287	736	330	316	322	309	803	515	186	257	491	1020	3354	1884	623	458	1238	1486	2812	1989	1630	447	187	817	558	446	742	2054	1243	1113	920	1979	1549	3171	1877	1280	963	469	3167
NM_003096	4126	10608	1729	640	874	1107	1691	5044	9169	7707	1456	5532	1283	2345	1869	2157	4105	1783	524	1122	1103	2845	10743	6935	2126	1035	2971	2256	3278	2295	2806	1732	570	3153	2024	1415	3407	2271	1418	4714	3600	14618	2719	11939	5243	5249	3045	3166	10396
NM_014497	11175	18408	3410	3537	1952	2129	5861	6463	19799	14269	3410	5158	4220	3692	3685	3896	5479	2667	2101	2679	3487	6174	19073	17742	5021	3575	5497	6737	9436	7729	6658	4467	1458	5729	3123	2157	3471	4767	2751	3169	2915	9210	8154	12635	7752	7295	4283	2868	17087
NM_003849	5070	6094	632	933	835	1582	3007	4018	6746	7558	355	591	969	1057	1016	736	1732	946	560	828	1486	2779	6707	5142	1941	879	3449	2957	4301	3231	3638	1757	667	2903	1837	1375	2208	3948	2649	2777	1736	7267	5993	7500	4414	5099	3333	5134	6189
NM_032213	1565	1835	2729	4237	107	169	453	714	990	1603	70	84	355	295	345	208	962	913	40	31	337	343	966	1690	94	87	414	515	1564	1828	1650	119	80	536	419	1617	2038	1826	1171	166	208	667	1014	1244	1085	624	484	816	1262
NM_006590	7241	8405	2450	3613	574	1137	2160	4042	4470	6733	1283	2288	3569	3622	3455	2709	8899	7365	582	779	1540	2712	7100	10863	1775	1186	3386	3554	6641	6121	7637	1632	663	3364	2047	4107	5198	4344	2939	3049	1881	11302	6753	13947	8812	5467	3019	5928	7497
NM_006839	15074	15607	1598	2320	2831	4260	5688	7982	10588	11989	2594	4525	4359	4243	4035	3190	6270	4229	1719	2595	3570	6765	11720	14227	5338	3256	6387	6612	8555	7441	9768	4905	1845	5993	3779	3493	4857	6704	3964	8078	5588	14441	11394	16539	10340	7002	6994	4973	10421
NM_004836	2933	2635	13640	6475	1124	1835	4267	6985	4545	4490	527	824	1164	987	981	924	1744	869	224	284	610	973	2543	2450	864	644	1640	2154	2509	2303	1865	638	236	1161	917	853	1260	1415	873	370	355	1218	1369	1251	1049	1640	1369	1317	3620
NM_016618	2500	4340	927	1064	315	294	912	836	473	359	213	438	230	209	172	210	589	249	246	81	427	172	1752	2799	301	225	299	359	756	516	1497	769	257	804	558	545	800	1322	841	156	129	342	401	498	404	1974	870	502	3806
NM_020151	14425	21735	4580	5270	2201	3773	9428	15574	18369	24106	3108	4876	8741	8932	8597	6753	19760	11673	727	1271	3673	7837	22304	14203	3014	2013	10102	11543	15023	11045	16032	2169	830	7732	4733	7042	9988	10152	6468	4014	2589	17861	10597	16137	14798	12860	8400	10552	27466
NM_001008215	1154	1997	1197	1180	115	197	926	1941	2649	2050	164	286	567	656	506	503	1334	1033	164	213	931	1384	2886	2758	553	307	1734	1927	2607	2402	1023	159	54	562	395	500	759	801	459	258	256	2400	1449	2428	2201	1716	750	823	2989
NM_015904	4947	5037	333	316	5336	6635	8615	15772	3136	3045	7037	13760	5317	4764	4718	5728	1598	1000	2805	6007	3151	7577	4141	1465	9552	5605	5944	6470	1189	1161	1521	12296	3759	9892	5374	563	1180	3506	1776	13415	5657	23210	7831	4399	2408	8534	13973	3137	10461
NM_004834	15611	19306	11453	10181	124	157	286	433	8073	10659	6424	11207	12490	11452	11390	10064	17215	12872	926	1538	2785	5670	8114	6087	12904	8410	20289	24288	26021	23671	42265	19271	6195	36901	20378	12630	19598	23784	14768	6542	3850	18202	9076	10442	8324	11128	32425	8432	19109
NM_001017927	826	964	147	201	115	234	449	939	843	960	53	91	94	92	76	99	159	90	14	17	46	95	269	210	35	21	117	103	280	226	272	120	43	359	201	159	216	330	167	162	60	654	191	512	413	414	251	164	518
NM_024121	6499	6959	4045	4977	156	288	1239	2587	1118	1825	79	231	690	841	886	478	2549	2609	154	181	1781	3133	2035	1986	106	88	755	1095	1186	1357	6192	339	164	2934	2452	4390	5201	4448	2825	446	333	4765	3108	1671	2194	3983	2593	4242	6967
NM_025029	1724	3034	1732	3394	554	1096	6281	13184	1256	2946	188	417	1893	2589	2140	1492	4716	6026	194	151	2146	2899	907	1861	632	482	5179	6132	7624	7827	6212	301	196	2831	3320	9180	7478	7217	8238	605	769	10578	8761	2994	4723	8748	6863	12805	1138
NM_012233	6616	9061	1896	1769	959	1150	3834	4904	5001	4811	919	1373	1964	1814	1890	1587	2881	2003	317	507	1113	2038	3716	3592	2293	1513	4269	5549	3416	3430	7332	1696	678	4003	2932	2281	3719	5307	2987	1683	1803	6357	6075	4994	3609	3950	6775	2716	7547
NM_001349	8068	14395	2549	2548	3681	4362	10646	12124	37907	32273	3745	4588	3013	2883	2963	2511	7062	3308	1799	2222	3186	4729	10569	9368	8575	4274	10408	9651	21749	13972	10416	2345	732	2739	1589	1231	2205	6897	3962	5202	4323	11387	9528	25508	20212	4963	5435	2598	12230
NM_002552	3981	6177	1561	1653	329	476	1712	2179	5909	5073	583	660	998	938	896	977	3033	1497	55	171	470	1086	4919	3798	392	245	2180	2268	4112	3205	2685	256	81	1073	576	842	1264	1556	776	869	500	3800	2835	7169	5986	2239	1401	838	4936
NM_001105	3736	3112	463	384	1	7	13	21	11	10	200	401	799	778	780	488	1514	1003	31	47	200	458	419	645	213	185	617	938	843	1016	3251	732	309	2858	1851	1909	3257	5705	3177	324	438	1297	1619	1770	1458	1655	1672	1381	3274
NM_004180	4609	5806	3750	4550	1168	1610	2379	3100	11339	11652	393	538	360	296	290	310	726	304	427	471	726	962	1756	1500	2647	2123	2606	3570	5622	5367	3555	2916	1051	3254	1571	2679	3197	1799	1224	1004	847	1997	1881	2400	2913	1553	1767	658	3363
NM_005805	10422	20539	691	669	1986	3461	3917	5455	13782	12559	4208	6237	3588	3298	2920	2801	6652	2708	1143	2836	1256	3858	13403	9512	5404	3861	3204	4101	6378	4257	11920	9002	2543	7088	3341	3224	4839	5767	3582	9573	5818	14684	8152	20714	12572	6675	6923	4820	12754
NM_003142	5165	16975	1420	657	1488	2240	3314	6314	10496	7086	4525	8958	3205	3178	2648	4677	3123	1370	1064	2477	1493	3950	10336	2937	8466	5088	5846	5928	4593	3273	4215	6320	1629	5810	2887	669	1428	4704	2910	10944	5651	25306	9446	20611	11467	6038	4883	1230	14511
NM_001880	7166	8839	2648	2645	509	541	3147	3822	11246	11417	407	459	1171	867	1027	1095	4685	2132	271	266	976	1460	8405	12689	1336	760	4498	4825	11846	9176	4431	649	314	2095	1353	3928	4483	3167	2001	824	587	5362	4067	13776	14531	1783	1609	1002	4779
NM_004882	850	1788	984	717	546	1009	1822	3711	1879	1494	308	716	333	381	358	433	283	117	190	213	480	741	858	790	979	466	1605	1411	830	607	957	406	127	936	537	166	309	1108	739	571	788	1789	1776	1327	1068	1364	986	438	1900
NM_030650	2551	3925	667	633	500	574	1776	2215	7327	5890	225	278	234	200	269	215	1017	473	661	555	1343	1554	4462	4165	1487	775	2430	2599	5650	4319	4804	316	151	529	341	551	841	3507	2028	847	829	2890	2816	5700	5461	1623	2225	783	4258
NM_006164	15895	18306	2011	1953	692	887	2298	2457	7239	8688	599	1070	1084	973	1047	892	4569	1921	1187	1390	2258	3575	18357	36373	4495	2997	6786	7971	25444	16661	18225	2572	987	3663	2413	5968	7117	9528	6258	1952	1898	5456	7338	13824	10040	4793	5946	2895	12698
NM_006357	3704	4074	590	1064	441	724	1057	1777	2202	2733	987	1665	1321	1431	1377	1354	6318	2808	90	136	390	960	2212	2022	597	467	2078	2387	4738	3601	5648	806	270	2664	1394	2981	4478	5205	3068	1434	1143	3788	2714	5711	4476	2506	2991	1284	5863
NM_018981	16094	22802	8754	9417	545	788	2878	4043	11376	10062	1634	2148	3186	2505	2614	2958	7224	3646	262	794	1003	4029	9960	7757	2062	1953	5333	7963	11073	9884	10619	4829	1982	11445	9104	6641	11126	9667	5233	1584	2196	8011	11474	12310	9430	4011	7805	1828	8062
NM_032168	8100	12835	2551	2298	873	1110	3096	3534	15518	13705	1823	2454	2597	2329	2167	2384	4744	2128	694	977	1271	2345	10839	7906	2181	1610	2865	3353	7630	6979	5875	2657	855	3636	2005	1402	2350	3225	1900	2055	909	6097	2842	13424	9739	3161	2753	1386	8111
NM_001128144	1959	3682	1729	2005	309	387	1546	2066	3707	2809	810	1553	1150	1062	1037	1100	2074	1288	202	244	433	711	1213	1247	944	662	1377	1892	2171	2020	1461	511	204	974	609	542	824	1520	1017	419	336	2037	1337	2650	2142	1111	1100	542	2412
NM_012086	7637	9038	1518	1954	784	1229	2516	3527	8807	8718	790	1257	1606	1630	1673	1476	5039	2660	512	718	1228	2144	7234	6104	1959	1370	3992	4306	9170	7771	4128	1553	715	2937	1972	2565	3682	3018	1669	1484	1239	4193	4352	9855	7807	3044	2206	1766	7010
NM_015934	6562	13856	4824	2631	1788	3369	5259	9251	13393	12004	2125	4600	3623	3726	3791	3907	4785	2451	1628	3071	2396	5729	15968	10923	4746	3232	5183	4907	5896	4540	6580	3519	1005	3962	2092	962	1803	3774	2331	4596	2631	11002	6032	12290	8544	7397	5868	3404	13899
NM_020919	5315	5823	667	359	227	268	820	1099	2008	2315	649	904	2196	1947	2009	1550	4014	2865	124	151	444	766	2455	2435	906	611	2365	2775	4056	4878	5636	1151	457	3374	2007	2678	3861	3958	2113	583	632	2716	2649	3038	2923	1492	3233	1205	3899
NM_014140	3624	4023	1450	2480	754	1265	1885	2679	2374	4505	499	793	1054	1044	1003	777	3385	2748	180	265	563	924	1176	1910	735	416	1278	1440	3628	3517	5238	700	368	1585	1129	3092	3634	3023	2176	971	897	2187	2313	3464	4195	1234	1719	1367	1706
NM_004457	16957	25713	1332	725	467	624	2559	2943	8188	7606	1260	1824	2858	2210	2349	2497	6317	5200	643	1085	1203	2515	12141	13454	19202	13175	20077	29973	51293	50141	26234	4664	1453	6089	3641	5081	7818	6126	3829	1833	1673	8397	9409	11904	11433	9818	14099	5108	19783
NM_005687	9203	13569	951	1530	933	1473	3510	5681	9196	9921	1093	1597	2124	2182	1952	1880	4767	2603	184	451	1161	3314	7477	10627	710	552	3099	3297	4637	3809	10483	1082	277	4117	1788	1936	2456	5921	3541	2739	1232	10651	4564	15262	10992	4684	5215	3027	8655
NM_032276	3886	5112	2293	3082	366	424	1675	2516	2769	4146	193	237	615	637	720	495	2859	2090	27	52	121	288	475	735	173	168	466	774	1435	1305	2735	288	93	749	470	1064	1324	1873	1186	363	381	1886	2078	2560	2828	1272	1142	987	2761
NM_020194	10632	15326	1807	2096	844	1541	2874	4233	6103	6062	648	1268	1446	1501	1329	1142	1998	1023	468	402	2480	2585	10693	12491	1179	665	4021	3741	5044	3813	2969	542	192	1940	1355	1433	1944	4044	2536	842	732	2204	2051	2467	2123	3616	1932	1840	5663
NM_016289	6151	9686	3537	3368	1658	2331	5601	7563	24161	24338	1115	1427	1809	1523	1582	1526	4020	2321	716	641	2098	2742	8999	7313	1054	883	2516	3399	4012	3749	15374	2174	836	4644	3044	3027	5250	7573	4697	3254	2218	9901	7217	14136	10252	5523	9317	3170	13575
NM_022730	4189	4712	2651	5657	342	680	1989	2982	2736	5462	427	744	2157	2559	2396	1530	9158	10689	160	286	679	1320	2866	3458	800	644	2170	2707	5970	6003	6235	731	312	2165	1700	5262	6433	6556	4345	583	437	3413	2455	4026	5230	2449	1761	2820	4777
NM_002807	17475	24719	1313	1540	1177	1949	3794	5927	12410	15849	3775	6437	8751	8205	7820	6816	21943	9936	306	989	1219	4666	19426	11983	2084	1299	4978	5270	10076	8363	27293	5362	1595	13797	6873	12232	15241	13332	8852	4911	2032	16192	6153	23344	15623	9953	12380	9474	16673
NM_152383	1522	1715	1697	2488	328	478	1034	1569	431	921	243	442	868	903	909	562	1193	1564	185	358	406	974	481	568	539	366	887	1112	882	967	1477	801	270	1252	823	1117	1314	1592	1183	442	365	1617	1303	476	679	1005	1188	1319	1870
NM_080678	2790	4266	1139	1369	90	178	585	870	2177	2830	194	448	1043	1139	1072	859	2382	1815	30	77	257	886	1825	1961	269	202	1182	1390	2019	1684	4780	253	106	1493	1129	1270	1858	3760	2411	594	552	3267	3075	3810	3062	2071	2259	1870	3527
NM_001040445	4808	6233	2637	3412	477	823	2220	4174	2667	4008	434	720	2079	1799	1897	1386	4518	5289	323	349	1541	2081	2421	2504	1294	837	3798	5216	6606	7235	4809	406	172	1805	1331	1801	2154	6580	4384	678	547	3683	2743	4067	4249	2084	2534	2328	3751
NM_004544	6361	8407	5126	6180	2819	4387	5319	8346	7279	12502	1646	2767	2574	2959	2516	1810	9192	7811	945	1054	2142	3372	5845	5983	4404	2784	5938	7246	13638	13200	11385	2552	1127	4295	3212	7689	10318	9588	6087	3562	2479	6108	3786	8140	8444	8835	4083	9917	14745
NM_002712	1977	3880	1222	1789	1605	2617	3608	6327	6505	7361	987	1688	1718	1890	1773	1301	2006	1670	447	731	896	1717	2542	2192	1417	889	1739	2129	2307	1979	5968	2315	955	3291	2462	1535	2178	4526	3285	1563	1467	3774	3320	2828	2329	7351	4618	7024	8566
NM_004300	13223	20738	2964	3200	1354	2601	4311	7567	10134	10576	1946	3433	3911	4063	3612	3238	9304	5139	2124	2263	4661	7267	17427	19238	8578	4174	10735	10332	22379	16728	6824	1967	786	3440	2075	2503	4050	6267	4073	3622	2790	8765	5781	11675	10725	5597	3630	3929	8564
NM_152834	2142	3499	1253	1228	457	784	1293	2465	1844	2090	340	761	776	997	913	603	2826	2258	1372	1386	2380	2588	3063	4674	2090	1043	1715	2059	4270	3262	2549	824	336	866	747	1272	1820	1712	1290	566	982	1771	2171	1913	1936	2672	1157	3368	4086
NM_018269	3803	5516	1301	1335	204	427	982	1731	1934	2297	400	632	1300	1167	1102	912	1795	1742	152	373	930	2442	6175	3401	503	237	2097	1879	3751	2627	5981	752	263	3333	1890	3128	4766	5620	3525	1016	771	4180	3341	2597	2027	5295	2872	5332	6900
NM_002936	2855	4864	895	698	395	800	811	1818	1315	1735	841	1232	1164	1095	1144	810	1495	1517	324	701	617	1396	2965	2372	1108	666	947	1212	1496	1336	1955	1171	396	1414	807	694	1265	2396	1562	1513	819	2906	1251	2268	2019	1639	1346	1776	2384
NM_022334	3888	4851	1092	3335	584	1106	1516	3026	3331	3185	276	550	558	580	460	469	1228	651	1227	1592	1810	3408	5756	5270	1774	1362	2046	2454	5146	4288	5819	2368	881	2841	1586	1575	2196	4011	2829	2384	1410	4061	2023	4650	3938	3454	3075	2321	4909
NM_001039613	5754	7173	659	1429	423	752	2364	3192	4392	5409	51	114	257	376	304	223	921	436	107	83	885	1085	1814	3474	101	80	712	717	1978	1695	3470	154	106	1098	926	1558	1840	3974	2465	0	0	6	8	0	5	2787	1582	3271	3683
NM_002539	16256	29413	17330	19458	3787	8157	13204	24979	44315	54337	1116	1471	3312	2750	2478	2501	9277	5732	374	2895	2559	23872	59040	62039	1466	1178	6877	9043	17806	13082	46930	3299	812	14511	5856	11067	18303	15063	9969	14846	5959	49336	20549	61748	42425	5237	20449	5270	11807
NM_004939	15250	25777	1232	1309	1881	3064	3936	6974	13031	11455	5994	8320	6853	5396	5171	5416	7648	3740	3150	5082	5152	10165	31142	17976	8309	4420	7691	7273	10914	7941	12090	11701	4103	10602	5775	3006	5148	9148	5632	12131	5862	25962	10644	28419	16970	8177	8070	4640	18171
NM_020905	1653	2755	515	698	117	206	656	1160	1545	1329	234	348	548	425	425	435	1156	950	136	191	505	708	1804	2436	359	165	706	794	1553	1366	1374	252	78	629	393	701	756	815	623	191	84	963	539	1289	1018	1072	787	548	1582
NM_001008237	411	896	502	245	26	54	297	599	504	431	20	44	51	87	61	47	130	109	92	72	415	496	1429	1306	117	88	498	436	646	515	149	27	8	96	63	175	251	83	66	146	130	1242	1037	1354	1146	260	118	115	489
NM_014713	25925	40181	4131	2958	303	454	2611	4272	7841	8014	762	2037	7179	7120	5915	5332	43965	24855	413	570	3992	7050	48714	32292	2940	1699	15400	19263	47357	34979	26666	1584	785	11620	8539	27394	37031	33931	23028	491	454	4973	3787	8721	9458	17572	10402	9299	56191
NM_015317	19918	26847	6088	5926	1955	2210	8365	9614	25853	28038	1755	2467	4955	3622	4046	3803	18017	9023	1162	1417	3821	6266	27163	30451	4249	2520	9372	10449	21777	18674	10669	2372	824	5459	3581	8728	10566	5975	3619	1746	1381	8092	7437	16971	15184	8179	4359	5418	22119
NM_004040	11010	19794	67338	105048	49	94	446	947	136	260	86	81	559	424	387	404	1582	2421	702	1140	5493	15521	17741	37052	1716	2119	12254	22596	29416	34414	3545	5056	4158	38091	43267	138455	152266	21372	20061	36	44	592	492	189	280	6272	1428	11388	7322
NM_181713	1614	2986	284	291	221	365	901	1380	1698	1459	357	357	378	279	373	406	602	373	308	382	507	710	1610	1551	663	502	629	865	1029	817	1577	725	235	738	431	327	565	611	346	540	348	1740	1471	1763	1224	1022	974	456	1902
NM_016047	6951	10051	1233	1192	844	1441	3039	5177	8836	8714	1108	1608	1441	1555	1310	1560	5473	2665	472	1022	1879	5236	13350	11484	1037	660	2810	2907	6266	4801	6192	1129	372	3218	1939	2328	4322	5534	3556	1902	1514	7042	4382	14259	10840	4544	3733	2349	9317
NM_001013663	2347	2357	443	1145	113	201	1296	2693	1169	1729	73	147	919	964	909	607	5291	4999	72	47	1151	1965	2505	4089	87	72	923	1138	3307	2710	2033	42	29	667	624	3536	3269	2125	1781	144	162	2456	1705	1820	2187	1427	986	1554	900
NM_000182	16930	23344	2795	3967	5324	7802	12612	16226	22423	28287	3213	5997	6875	6785	6670	4743	12372	8661	2352	3318	5447	8858	19922	20525	11453	7235	13589	15355	16433	16027	25536	9573	3699	12345	9383	9149	12487	8268	5612	12021	11913	22597	25712	27611	24984	12409	12607	10989	16998
NM_013388	6343	6132	3435	5555	426	803	2559	3734	1689	3307	436	748	2003	2296	2115	1349	7224	6622	201	300	1139	1966	3584	5387	2179	1387	7235	7843	17108	19685	8781	732	317	2333	1881	5112	6140	6072	3805	1135	1183	6003	7180	5739	7258	3884	3317	5841	3546
NM_016085	13914	14655	2609	4403	749	1207	2375	3984	4644	6818	529	1429	2471	2970	2683	1628	14227	10697	162	263	2360	4062	12068	16511	537	278	3919	4050	18461	13163	9248	288	136	2570	1710	9965	11598	7615	5444	1140	1050	4559	3826	7267	7590	5135	2816	5416	6370
NM_014748	12035	14150	4128	7700	833	1530	5364	8759	4944	7927	442	750	3243	3212	2807	1884	8434	7998	338	409	1855	3394	5605	8013	1365	770	4762	5228	8593	10022	14231	1197	535	4868	3423	10467	13318	12840	8417	1106	977	6913	6683	5715	4550	7012	6291	9179	6554
NM_001201459	866	1087	1980	3463	137	255	670	1575	344	824	119	271	840	1006	939	508	3912	3947	18	20	182	273	223	587	64	73	340	583	926	1482	1273	155	86	788	695	3975	3412	2819	2021	121	166	906	1124	491	780	203	508	295	238
NM_001521	10904	12092	4464	5928	1049	1880	4687	7624	6689	11928	1242	2048	5869	5937	5531	3942	19529	16081	387	536	2904	5068	10620	11705	989	662	4811	5268	14191	12845	8832	778	268	3767	2205	6206	7323	5475	3785	1505	1234	7363	6962	10620	11679	5792	3304	5982	9193
NM_015636	3745	3725	2001	1978	341	539	1196	2146	1043	1920	727	1051	2209	2106	2030	1493	4842	4078	463	597	1374	1990	2411	3300	2146	1489	3403	4305	6658	6936	3901	1163	562	2218	1455	3673	4258	3057	2215	1366	1168	5303	3482	3584	3204	2541	1918	3444	3419
NM_007266	7648	8624	1014	1476	799	1386	1976	3418	5922	6853	742	1438	1549	1736	1561	1202	3898	2233	597	891	1521	2722	9206	9528	1608	940	2152	2257	5182	4350	7847	1833	671	2859	1719	2459	3245	3557	2318	1667	1034	4297	2648	8322	6814	3267	3535	2882	5855
NM_014860	8839	10733	4533	4875	537	1001	2211	3378	5438	7185	392	560	1387	1344	1321	1034	5045	3941	492	591	2183	3716	12750	15947	867	718	2753	3812	12925	12366	6684	727	277	2448	1699	5546	7408	4971	3439	1325	1373	4871	6551	9792	11424	2684	2207	2662	7333
NM_004891	2176	4544	196	175	368	630	930	1952	1952	1513	543	1245	518	603	498	689	367	149	812	1452	812	1650	2144	1466	3606	1822	2350	1906	1226	949	1096	1881	714	1398	1056	253	435	1240	886	1068	735	2609	935	1275	890	1957	1486	380	2235
NM_015131	12711	20049	1862	1868	1125	1853	3858	7877	10177	10693	2356	3954	4149	3829	3861	3690	5248	2922	1075	2100	2506	6176	14795	15082	4699	2924	6090	7518	8341	6945	7990	2810	875	5110	2717	1367	2010	3901	2626	2864	1299	11398	3952	11210	8506	7582	5547	4530	14177
NM_032574	3714	6705	905	1169	745	1284	1386	2594	3513	2941	1663	3496	1726	1873	1497	1405	4233	2506	1826	2565	1336	2474	7331	4039	3311	2111	1914	2309	3113	2366	3058	3451	1402	1894	1094	1260	1933	2458	1770	2299	1400	3941	1747	4144	3057	3596	2031	1810	6690
NM_005102	5949	11086	497	396	160	213	484	637	2067	1647	213	419	235	310	268	244	853	502	360	433	1012	1359	3252	2743	1143	756	2126	2447	4564	3117	2761	2929	1113	6341	3971	2200	3923	3286	2122	649	724	1802	1466	3179	2738	2023	1880	816	5069
NM_005760	6990	10163	1353	1139	1602	2594	4336	6289	6367	5160	7468	14536	7034	6386	6098	6554	4727	3085	1847	3137	2909	6426	10655	6750	4040	2317	4342	5083	3224	2605	3796	2560	758	3278	1864	431	886	2002	1174	5104	2363	9534	4990	8064	5313	4439	4886	1944	6415
NM_001031684	14243	28037	26339	25691	2733	6440	8556	16954	30548	33402	4445	11024	8998	13471	12845	8038	31116	14227	1088	1934	3486	7638	36811	38990	1738	1057	3974	4044	10583	9277	17601	3081	895	6192	3581	6025	9669	12810	8549	8125	4732	21270	11706	39381	30491	11663	7955	10452	29736
NM_004718	8893	14128	1259	1723	616	1005	6638	11364	14086	15200	298	583	1887	2265	2032	1709	7635	3849	444	547	2962	4536	11924	9685	1394	886	5552	6989	9403	7110	7433	999	334	4458	2742	4004	6436	7229	3761	690	1438	7580	13103	8428	8684	6226	3966	3612	10939
NM_001271643	3501	3790	921	811	180	270	732	1180	1596	1710	191	199	562	439	461	446	660	517	106	179	466	1036	2517	1639	220	133	611	819	893	760	1219	351	90	1126	636	451	693	646	385	580	359	2379	1287	2123	1710	1312	782	773	2819
NM_014171	2437	4163	1560	1061	62	78	685	1838	2359	2023	78	125	372	314	248	309	1503	764	82	100	807	1340	3930	2036	205	133	1229	1387	2033	1538	860	115	34	935	469	720	1018	967	521	107	66	2090	1082	1757	1392	1153	648	152	2230
NM_002643	4250	5389	986	1391	85	126	1971	2492	4507	4151	62	101	564	576	587	432	1847	950	29	25	401	586	2869	2737	143	107	1446	1700	4256	3224	1797	79	38	1203	787	1057	1553	2101	1171	118	83	1752	1584	3201	3139	1651	1084	742	2424
NM_139279	21579	30071	1564	2520	627	928	3229	4941	9379	9185	1101	1303	3173	2447	2606	2463	7934	5132	723	1266	3657	7960	26147	27311	3893	3437	12624	20690	38161	35596	13888	4825	1333	16857	7725	10001	13265	22701	14020	2623	4094	14419	23082	24724	22307	5844	6791	3847	10595
NM_000179	11286	16544	1651	1355	2541	3657	4377	6351	9787	10495	8925	16400	10767	9801	9470	8999	12325	8979	4354	5205	6323	8397	19819	14520	6134	2770	5073	4268	4927	3917	7391	4107	1511	3872	2556	1960	2978	3727	2399	8689	5226	13506	7584	12419	10353	7272	6101	5341	13998
NM_015701	9023	13273	1072	1558	725	1325	2218	3570	4285	3873	712	994	802	676	596	708	1825	1336	595	970	1227	2503	7688	5083	3696	2370	5318	5406	11951	7793	3697	1669	723	2503	1888	2221	2937	7100	4013	1145	1328	2742	3422	4870	3912	2545	2333	1222	5024
NM_007008	24103	28888	2179	1768	1050	2008	6020	9637	9846	8888	1889	3161	6599	5201	5119	5609	15501	7276	705	1260	5025	10259	16996	16256	1605	1335	8042	11242	13896	10284	34474	5871	2259	26776	16679	11468	18345	50218	23886	3407	5449	17388	31653	13688	12971	9762	23118	4111	22215
NM_033109	6331	11612	1171	1600	344	634	1820	2807	8645	8322	610	824	1136	1004	1101	1055	2416	2408	346	1077	886	2974	10361	4992	1054	782	1733	2131	3698	3282	3528	1214	394	2093	1215	1481	1653	2713	1596	1181	532	5018	2388	7661	5536	2362	1975	1244	6130
NM_002618	3510	5644	476	527	219	338	883	1266	2752	2743	460	467	700	564	626	672	1798	1291	513	470	897	1120	3816	4239	1626	1009	2202	2644	5314	4490	3094	976	397	1449	929	1275	1787	1885	1248	286	234	1514	993	2105	1705	3167	1956	1251	6163
NM_001143960	682	1547	329	299	127	155	274	358	556	344	125	231	127	130	116	127	128	65	115	202	274	509	562	556	197	143	347	309	308	348	1023	91	27	131	114	104	173	590	341	0	2	1	3	0	2	785	884	411	1638
NM_006430	27329	39746	2806	3243	4652	6439	11551	15167	24129	23590	6312	12687	11122	12196	11591	10120	19367	11438	2202	3712	8191	15913	31971	21990	5984	4217	13305	17287	16941	13208	28350	6780	2117	14520	8548	6417	10160	12137	7762	13101	9802	30642	27231	39429	27169	17146	15878	11341	21468
NM_014181	828	1128	35	24	39	75	215	385	699	728	453	382	825	772	786	756	1276	727	52	60	137	326	606	588	228	183	802	1012	1278	1132	1782	47	23	146	121	105	161	88	48	0	3	5	8	14	31	511	1095	229	667
NM_017657	5763	7293	3671	4845	1200	1677	5882	9150	10286	9528	281	358	633	545	592	554	1144	624	257	400	904	1579	4743	6097	895	627	2063	2218	3717	3152	2431	720	256	1336	848	665	989	1384	856	520	421	2277	1871	2796	2511	2567	1612	1248	4835
NM_004161	20013	32690	3550	2047	2045	3314	6963	12640	15887	14623	1433	3527	3854	3658	3441	3503	8168	4014	856	1788	2358	5769	17806	11252	7359	4941	11232	13465	19422	15043	17992	6364	2318	11542	7649	6112	10557	16652	10699	3857	2712	13103	7591	13842	12343	12750	13374	7234	22856
NM_020143	4252	7165	614	505	242	536	945	2057	2210	2387	550	841	1209	1072	992	954	2795	1923	186	619	486	1778	5520	4942	842	548	1183	1659	1690	1563	2556	1126	343	1771	787	1009	1151	1630	1141	1221	451	4033	1817	3885	1700	1847	1565	1319	2674
NM_015700	2590	4083	604	1103	751	1226	960	1454	2398	2375	1173	2102	606	573	553	464	1696	1181	579	934	366	645	1575	1607	4419	1963	1619	1338	2878	2297	2166	3562	1247	1338	819	1135	1436	2113	1285	2391	2200	2257	2064	3047	1376	1257	1143	784	2033
NM_006196	8465	7182	7417	11797	4773	7461	24822	45342	5998	11072	3671	5357	16674	17245	16046	11595	29162	28274	771	1005	7574	13635	5814	6938	2720	1988	18582	24312	12913	13278	15284	1638	750	13302	9471	13340	16956	14500	10398	5470	4627	38468	29168	9919	10558	15844	15215	19553	11496
NM_022037	9040	14558	8405	10733	618	836	3732	4575	14831	13047	1220	1600	3343	2800	3063	2936	8609	4025	333	307	1833	2422	15668	11406	1838	1203	8469	9161	24999	22775	3144	1039	434	4461	3110	4402	6641	8837	4508	1166	887	5896	5283	11195	7903	4896	1630	2674	13881
NM_016297	12241	16947	278	488	253	345	1088	1246	885	968	822	1249	1993	1672	1867	1670	3280	1983	1149	1400	3228	5000	12479	6840	7265	5493	13816	18435	19366	15833	11022	2211	858	4913	2894	2083	3534	7456	4474	675	634	2964	3583	2918	1803	4439	6010	2704	9386
NM_032822	5679	9823	1850	1844	481	900	2837	5018	7553	8234	1132	1626	3400	2903	2855	2583	6171	4349	841	1554	2318	5062	11674	9152	2264	1366	3730	4132	7296	6592	3576	1184	307	2186	1113	1655	2333	2398	1613	1634	846	7820	3978	8358	5351	6767	1915	4409	13305
NM_144582	11525	12242	1931	3997	332	750	2543	5041	5519	9816	140	216	1059	1151	1154	693	6337	4969	194	317	1505	3778	10150	18361	852	496	3993	4474	12722	12132	14266	935	396	5670	3316	14710	17501	12991	8736	1015	817	8712	7410	14028	7850	7996	4805	10060	15354
NM_032601	405	603	307	395	82	140	525	842	725	762	24	58	156	157	157	181	310	225	22	17	274	357	754	757	77	44	763	622	1231	863	198	26	9	149	106	144	143	524	323	67	73	553	485	1005	1036	307	150	176	358
NM_005791	2044	5834	488	435	1509	2535	1905	3326	3697	2790	1938	3812	876	866	682	1050	600	253	914	1868	725	1857	3512	1236	6903	3731	3326	3648	3971	2275	1468	3057	913	1841	1005	228	426	1310	885	5425	2247	5357	2107	3693	1921	2697	1547	781	6050
NM_032319	415	594	110	227	41	96	233	581	254	567	31	66	176	244	208	127	869	734	116	100	389	491	780	1924	112	41	316	220	832	798	1207	194	88	616	462	1858	1720	1266	1240	331	222	2473	1390	1874	1321	805	568	1111	395
NM_006429	41987	54245	3994	6443	4082	7839	13059	25915	26360	39847	5767	10541	18865	21000	17858	13890	35630	28812	2453	4683	9214	23215	43163	43076	8510	6758	18872	25971	34240	30410	41215	8195	3262	21690	12810	17016	24475	27498	18746	16071	8052	60554	23031	58803	31306	25826	21203	31829	25975
NM_016058	2240	3506	305	495	122	224	832	1835	1819	1408	305	383	483	498	399	617	1012	375	157	301	732	1362	3223	2649	244	106	712	630	1043	699	1154	416	113	1159	466	399	607	906	576	514	374	4117	2072	3103	1370	1793	1028	425	2195
NM_003584	2527	4240	767	1050	190	217	1556	2332	3736	3635	58	133	367	335	327	332	1206	583	87	93	530	1186	3986	5047	152	99	895	961	2708	2034	4371	235	71	1102	658	1291	1549	1795	1271	218	160	1900	1618	2875	1375	2451	1918	795	5632
NM_006463	6335	8953	2019	2160	747	1078	2713	3767	6921	7891	578	1059	1866	1581	1494	1344	6075	4167	654	855	1487	2459	5187	10774	1683	898	2506	2678	5737	5549	10367	674	309	1161	863	2083	2342	3215	2080	1089	784	3850	3029	5956	3790	2823	3404	2207	6396
NM_001035505	1316	2660	52	74	140	210	682	1593	1559	1486	156	315	326	510	393	381	1179	865	49	248	222	1014	1594	1569	511	290	808	758	2016	1256	1853	365	101	806	421	414	541	841	625	776	403	4949	1388	3583	2285	1263	1449	617	1143
NM_006302	3126	3175	4978	11440	604	1087	4257	7792	1420	3725	356	616	3331	2971	2792	2011	7047	8277	292	365	3012	4824	3052	4586	785	687	5281	7203	14229	15722	9682	498	273	3789	3076	9889	10285	7440	5354	788	864	6464	6725	3246	4911	4756	3996	6800	3568
NM_031288	685	1322	1367	1952	112	179	849	1703	536	763	39	102	392	409	375	311	328	602	97	85	1002	1164	521	614	68	77	522	636	471	657	1185	58	51	653	683	826	965	806	498	112	119	969	994	458	380	1059	923	1229	764
NM_053050	1830	2635	787	2441	572	1050	2497	4985	915	1682	140	290	534	797	612	417	2516	3276	193	174	758	1184	951	1595	286	227	863	921	1647	1539	3714	270	150	941	943	4739	3482	3538	2579	442	581	2831	1748	1070	920	1867	1701	3068	841
NM_032673	1869	2379	1264	1267	177	326	876	1689	1073	2132	61	111	324	344	288	195	1275	757	42	87	482	963	1537	3516	40	46	459	660	1486	1358	1977	39	18	321	254	902	1142	1343	1175	234	196	1579	1086	1354	1337	1126	735	1360	1941
NM_013247	1779	1993	4349	5571	484	958	3766	6303	2383	4319	158	256	1769	1589	1495	1136	4180	3290	294	260	2755	3440	2164	3964	339	267	2951	3841	4216	4926	4131	250	115	1852	1561	2849	3635	2824	2235	1004	864	6597	5845	3886	3064	3025	2465	3754	1734
NM_181575	9938	9270	22646	28705	1480	2833	5552	9729	3930	7874	860	1442	3270	3101	2888	2137	11676	13206	673	948	4275	7709	8419	13897	1748	1265	6169	8336	21645	23512	15659	884	371	3946	2793	13306	14781	8019	6137	2997	2422	10854	12648	13515	7897	7938	4474	10446	9216
NM_019896	2507	3093	581	1048	95	201	827	2020	2772	3068	85	110	483	469	371	387	668	575	58	106	900	2049	2554	2926	207	126	1814	1875	3782	3006	2630	92	23	688	402	881	1119	1588	1478	254	113	2413	997	1884	970	3442	2272	2714	2718
NM_014763	8946	19682	385	473	518	687	2109	3051	12128	10048	934	1413	1460	1249	1265	1500	5622	3085	393	771	1358	3196	15309	7775	1744	853	3134	3054	6655	4651	4478	1118	330	2661	1548	1900	3139	2687	1687	1303	478	4398	1877	7815	4172	3894	2986	1448	10943
NM_020122	10031	16085	4053	4116	888	1304	3863	5057	7164	9543	1158	1795	3496	3077	2958	2570	13281	9372	550	694	2139	3856	9984	14142	1945	1369	4299	5238	9996	7882	9923	1051	490	3395	2267	5418	6695	5664	3944	1146	986	4973	3581	5535	4102	4279	3681	3694	7676
NM_006464	39887	56695	19292	20583	2996	4731	11556	20341	20637	30307	961	1646	3382	2868	3045	2512	14339	10838	1289	1731	7373	12802	30213	28058	5399	3366	16521	19653	56353	48378	17242	5146	1881	19262	10941	30434	41292	33371	23068	2675	3187	11795	13950	17424	11041	11495	6868	9515	41110
NM_006634	16	8	288	625	142	288	990	2150	46	130	15	31	76	116	112	57	419	330	8	3	75	96	107	194	98	82	804	987	1830	2148	234	469	263	4843	4370	13205	15391	3179	2622	4	19	27	117	43	64	168	105	256	185
NM_016494	5604	5779	1104	2325	949	1783	3367	5850	4979	9454	365	787	1703	2367	1901	1179	10547	7246	244	301	1224	2149	3164	6535	1203	767	3905	3835	12607	12546	6627	726	334	2830	2123	9633	10474	8077	6602	1503	1911	5684	6299	10258	7347	5029	2910	6621	5376
NM_017952	12765	18063	8571	6705	1108	1734	4844	5797	16685	18253	1369	2446	4441	4029	4095	3224	16054	9093	828	1084	3032	5426	24926	21815	2131	1307	5504	5473	18710	13988	7382	1098	470	3030	2211	4088	5481	5593	3363	2448	1586	8550	5814	23337	14321	4346	2636	3003	13418
NM_016622	5229	8209	367	595	235	324	1610	2449	5814	6972	335	546	1196	1108	1177	985	3423	1757	172	346	917	2298	11097	12319	576	281	1764	1774	5313	4373	3884	649	208	2315	1308	2239	2197	2225	1515	857	560	6223	3268	10799	6837	2403	2021	1443	4132
NM_005667	3683	6084	2882	1288	303	364	1450	1950	1517	1343	92	145	213	249	228	211	714	497	129	146	445	692	3070	2381	1206	1043	3008	4259	3673	3480	1916	713	396	1827	1473	2107	2839	1243	713	125	130	580	694	835	471	1817	1180	1023	4493
NM_022780	5117	7161	4500	3022	601	731	2903	4395	6129	6369	1150	1696	3555	3313	3302	2888	7561	4319	476	670	1914	3131	13604	10648	2702	1681	6097	7261	8044	7336	5264	783	328	2071	1432	1714	2600	1162	779	930	720	5731	4437	7773	4149	3872	3063	2105	7456
NM_031902	4972	8765	1751	2782	1161	1606	2617	4162	5465	6539	946	1752	1575	1763	1567	1294	3514	3212	1089	1546	1819	3005	5631	5411	3226	2426	3395	4619	10041	9208	4496	2082	784	2454	1739	2896	3604	3332	2329	3399	2034	7710	4077	7530	5959	3259	2727	3505	4983
NM_017849	7225	7467	2519	4056	402	607	2171	4027	2069	4485	271	383	1676	1549	1603	1043	6289	5518	166	260	1364	2459	3135	4709	483	364	2159	3171	5483	7070	10516	740	326	3857	2801	9813	10914	8474	6488	499	468	3047	3540	1858	2569	5557	3371	6718	8562
NM_014014	58180	47892	17957	27155	8194	14521	19035	31961	22835	42568	9316	15744	25417	24676	25129	14922	62493	57534	5521	7316	16910	27850	38199	46993	12895	7689	23494	26526	50835	50262	30819	7905	3191	17041	9752	20966	29179	23845	16201	19941	12959	48488	31033	48795	43032	35168	13893	57658	67644
NM_004804	9082	10265	4860	5817	630	1103	3030	5194	5959	8082	865	1245	2670	2585	2531	1944	9423	8807	1174	1363	4108	6124	13628	16040	2212	1404	4778	5501	12388	11048	11365	1863	773	4151	2796	7921	9641	7545	5064	1813	1468	8366	6838	11494	10055	5105	3627	6227	8760
NM_001115016	5703	5341	3016	4178	877	1541	2807	5070	2477	3401	669	1084	2388	2152	2216	1643	4411	4829	513	374	1925	2317	2623	3634	1436	946	3654	4650	5097	5310	4615	852	420	2776	1943	4363	5312	5058	3183	1959	1844	6899	6827	5606	6644	3349	2457	3538	6459
NM_017623	2596	2872	3537	5784	187	324	1431	2305	838	2595	255	437	2015	2047	2171	1243	7479	8236	204	220	1972	2724	2330	3459	815	611	4936	6347	7591	10258	1535	126	66	970	807	3008	3192	1569	1102	338	280	2696	2804	1589	2938	3548	656	5925	5295
NM_001862	7496	10142	1774	3632	989	1699	4539	7375	7517	11131	1149	1973	3866	4655	4271	2771	14582	11655	293	566	1747	4416	10033	11335	1517	889	5298	5735	17413	13881	11546	658	330	2787	2584	6426	8399	8795	7450	4243	4058	19101	13940	16359	18580	8967	5099	9683	7003
NM_005735	2464	2613	8400	11063	1052	1696	4382	5904	2848	5347	369	658	1789	2361	2099	1048	7332	8298	997	757	3133	3989	2998	7422	1371	1046	3719	4615	7247	8615	7113	878	653	2179	2187	6322	6645	7531	4905	1151	2162	4506	10135	4279	4872	4719	3162	8205	4055
NM_014044	3084	4970	1229	1369	215	336	1028	2000	4014	4011	194	412	799	760	650	617	3596	1944	177	290	775	1641	8642	5476	1056	647	2304	2921	5818	3937	2545	534	180	1390	924	1928	3124	2349	1384	472	412	2435	1419	2827	2317	1376	1345	860	4077
NM_015929	381	520	345	368	61	104	305	509	894	846	64	121	131	123	114	119	309	242	41	54	185	276	805	721	93	57	193	241	504	378	188	54	18	179	97	168	155	191	111	77	50	326	294	681	586	156	87	70	360
NM_145212	4116	6251	479	727	208	368	2515	4320	7019	6409	420	607	1976	2136	1881	1688	4504	2727	392	641	2541	5363	13940	13846	697	407	2909	3033	5307	4454	3841	542	209	2861	1720	1812	2482	3074	1757	951	654	10221	7668	12934	11217	4257	3413	2149	5062
NM_138798	541	1324	1333	969	658	894	1404	1939	2889	2158	674	1413	499	552	542	510	680	278	977	1696	513	1013	2143	1382	1737	903	599	645	793	655	504	2233	905	756	434	242	422	671	412	761	527	1410	867	1116	840	989	631	333	2013
NM_005783	2310	4326	331	490	177	339	759	1279	2971	2520	381	551	435	356	321	417	1062	494	129	303	383	1179	5621	4834	475	377	1023	1291	2135	1523	3597	890	331	2171	1088	881	1398	2306	1321	667	466	1908	1563	3599	2247	1855	1833	439	4009
NM_000993	43662	63222	24925	42027	6854	10894	43109	65993	65184	66659	3587	6211	16884	21086	20423	19359	37482	20910	2473	2524	28638	33892	72936	82387	5385	3963	54644	44645	100187	87242	65434	2157	1203	16489	21160	15995	23014	56700	43689	6078	7092	39809	24782	69111	62442	26534	20932	21873	41889
NM_017546	5366	6760	2217	2430	261	501	2496	3687	6995	9107	379	587	1611	1532	1464	1397	5781	5899	134	237	1062	2155	9018	7357	1062	743	6490	7712	15362	15153	7072	465	158	2574	1583	3589	4118	3777	2592	728	476	5466	4893	6846	7553	3809	2720	2015	7566
NM_182640	1668	3912	976	774	926	1339	1546	2271	3960	3728	2506	3782	2057	2101	1871	1878	2668	1868	663	1253	673	1315	3308	2115	2934	1667	1738	1680	2450	1748	2598	1785	600	1300	776	481	868	1965	1417	2845	1753	3970	2496	3694	2943	2179	1600	1512	3539
NM_024093	2160	3326	1152	1434	345	370	1317	1696	5360	4271	332	505	643	530	555	539	1775	951	427	578	1037	1694	7055	6097	1218	906	1708	2118	4999	4299	1726	576	247	951	576	719	1084	1484	849	488	545	2118	2067	5643	5068	1199	908	522	4048
NM_025076	3121	4499	1458	1093	578	779	1114	1739	1373	1779	1581	2532	1842	1857	1823	1575	4448	3319	406	845	490	1268	1766	1443	5340	3765	3635	5347	8114	8027	8355	3648	1808	3072	2770	2270	2930	5241	3288	1197	1067	2262	2064	1852	1692	3044	3954	2661	4089
NM_006267	17737	23414	5538	3277	3862	4810	7716	10541	16291	14267	7491	10316	7951	5959	6533	7458	7807	4759	1541	2727	2350	5252	10877	11758	8739	5879	9504	11087	9538	8650	10954	11656	3927	13845	8186	3263	6097	7285	3934	8596	4749	18788	10384	19896	13541	8101	9672	3291	26630
NM_032309	414	465	356	724	64	147	996	1920	252	615	47	66	635	784	682	440	2219	2518	10	20	257	599	106	272	35	34	711	777	676	782	1164	20	15	402	400	1348	1114	1395	1058	102	117	1975	1562	518	672	1586	1343	2841	399
NM_005415	10350	12797	3246	1699	380	625	2373	4390	5070	6779	832	1492	4234	4275	4240	3351	8922	5862	309	932	2178	7020	8028	7153	3095	1894	11957	14057	9318	11057	103719	2055	629	9665	5019	6785	8510	16024	8824	2693	1145	17428	6846	20055	14064	3132	47039	3037	6268
NM_025181	6590	8582	1234	1216	163	169	1011	1168	3467	2956	135	205	526	385	392	408	1560	1259	79	149	630	1043	5469	4289	1270	551	4950	5376	11817	11001	4736	323	127	1671	1014	1765	2473	4127	2351	242	235	1710	1357	4292	3169	3173	2454	1415	7338
NM_006773	10575	17837	2729	2435	1754	2675	5307	7736	17793	16292	2487	4003	3812	3232	3211	3492	6062	2958	679	1666	1442	4523	10292	8514	3829	2158	5141	4962	8558	6262	8193	2782	907	4116	2337	1488	2282	5429	3112	4600	1961	11382	5340	18447	12700	6873	4515	3221	15252
NM_016133	1368	2162	710	785	724	530	3617	3079	9700	7975	132	235	282	268	255	297	1059	364	261	228	1182	1735	1431	1261	6098	2959	17999	16729	31119	21156	2019	360	125	1337	765	1036	1683	1088	561	170	130	853	561	2296	1933	707	1402	255	1598
NM_030577	994	1329	87	237	67	84	370	529	373	759	147	302	1214	1383	1175	777	6569	5528	14	21	151	396	537	817	136	77	1238	1022	2552	3322	2001	41	12	440	289	1356	1311	809	537	240	73	1733	845	1497	1351	619	714	771	573
NM_032390	3029	6224	448	591	450	801	1955	3353	4407	4110	763	1072	1216	1138	1137	1197	2539	1066	334	667	815	2030	4488	4104	1134	742	1716	1943	1759	1285	3113	1067	308	1836	1051	561	872	2008	1235	1516	747	5332	3075	4630	3139	3290	2634	999	5538
NM_004622	7657	12160	1213	1223	436	783	3075	5712	8327	7516	884	1475	3154	2958	2812	2786	6845	3879	136	335	1237	3294	10343	6517	1064	584	4874	4737	7301	5529	7474	842	267	5152	2760	3097	4457	4808	2899	1744	1274	11785	7122	13506	8794	7071	4678	2963	14637
NM_000122	7126	8206	5205	5737	658	1101	2852	4668	5803	8089	653	1082	2777	2583	2586	1903	6846	5831	419	395	2262	3186	7444	8766	755	570	2951	3790	8957	8682	8174	615	316	2903	1727	3901	5408	6651	4494	1044	814	4344	3325	6072	6245	3778	2489	4626	8093
NM_017969	5676	9561	2378	2589	2313	3033	2874	4261	6876	7211	4375	7501	3688	3373	3391	3169	3292	2403	760	1042	980	1669	5090	3952	3939	2719	3263	3937	4521	4140	6390	4233	1681	3765	2438	1317	2308	4858	3263	4604	3804	5494	3544	6228	4645	3651	3536	2702	9847
NM_018383	4304	7016	2776	3302	1181	1910	3558	6006	6309	7379	1492	2231	3865	3294	3110	2820	4515	3628	359	551	1275	2365	4842	5141	2048	1425	4139	4331	7106	6585	5473	1373	449	2990	1715	2596	3647	3544	2367	2370	1431	7382	4968	5841	6239	4433	2917	3094	7374
NM_004805	2644	2836	888	1066	433	811	2389	4440	2783	3548	687	1103	2659	2800	2760	2376	3513	2617	266	280	1539	2302	2232	2932	796	443	2799	3215	3091	2586	3517	550	172	2471	1243	991	1398	2339	1277	1278	846	8574	3964	5707	3559	3082	2350	2935	3358
NM_004807	895	760	802	1338	122	191	575	1141	328	702	899	1127	4918	5128	5005	3164	9894	13398	135	118	608	897	199	383	1958	2279	6462	11858	8015	9508	3963	549	263	1795	1414	2704	2737	8033	5831	205	242	1636	1555	342	390	4326	2633	7594	1875
NM_017751	5939	7603	6655	7719	1081	2115	5254	9362	2429	5463	1326	1670	6459	6046	6055	4492	22693	24787	370	414	2603	4261	2130	4296	1303	811	6594	7026	12210	12168	16145	1033	396	5514	3450	12968	14514	11786	9264	1998	1336	11522	8621	6016	14956	8642	5731	13499	11224
NM_033416	4243	5460	3532	5242	1039	1968	3400	6419	3256	8155	471	933	2282	2345	2172	1332	9854	10558	181	233	988	1865	2351	4753	705	666	2163	3344	7332	7279	8789	545	218	2286	1469	6072	6196	7383	5748	1844	1118	6923	4468	5981	7318	4658	3054	8884	4359
NM_001009993	15394	20215	5727	4998	1308	2105	7695	13997	9155	14076	841	1212	3899	3924	3952	3184	13772	13520	557	802	3271	5886	14543	14992	2559	1744	8990	11184	16698	17168	21735	2401	967	9736	6826	14287	19569	16681	10664	1882	1540	13211	9658	10923	9538	11736	9539	10727	19509
NM_001085365	937	1520	835	1597	570	1109	4946	10737	1101	2420	141	369	1714	2112	1641	1259	4149	5781	160	118	2570	2605	561	1532	272	233	3470	4321	5531	5298	4384	159	79	1542	1773	5105	3686	3452	3651	593	681	7343	6104	2360	3314	4769	5207	8285	792
NM_014607	13867	20808	6008	6061	1699	2286	7247	10235	21536	18666	1233	2280	2390	2309	2271	2196	4841	2869	1168	1367	3660	5246	22868	18120	4061	2437	7310	9010	16340	14224	9386	4001	1378	8694	5358	5161	7803	9842	5711	2194	2330	7659	9308	16099	12957	10745	5178	4083	27125
NM_015702	7262	12141	1875	1600	942	1829	5676	9705	12664	11414	999	1807	3030	2661	2325	2449	5122	2398	280	439	1959	3790	8725	7761	1236	720	5447	5867	6946	4585	7238	1265	389	6097	3084	2466	3773	4866	3174	3330	2298	18334	12160	17622	12254	6143	5137	2865	8507
NM_012097	3563	5170	1258	1274	464	679	3790	5757	5471	4362	520	663	845	707	695	735	2298	1645	127	245	499	1179	3327	1735	1197	558	3403	3461	5043	3561	2383	776	254	2279	1194	1860	2687	1831	1101	766	775	6775	7022	7363	5817	2673	2355	708	4474
NM_005843	3821	6513	759	846	283	374	1316	1901	4738	4128	253	243	316	282	301	269	833	476	72	117	252	451	2940	2695	472	292	1100	1225	2347	1978	2271	696	283	1451	915	1529	1675	2689	1574	256	242	1149	1094	2069	1781	2023	1194	914	4730
NM_017892	13575	27349	4431	3706	2841	3941	7419	11122	24225	20701	6196	8850	5368	4626	4762	5252	10676	7030	1455	2765	2697	6157	17684	14489	6586	4202	7719	9029	14885	11611	13253	6774	2280	8410	4804	4003	6047	6854	4740	9023	4556	21431	12352	32120	26168	8255	7585	3419	19344
NM_022826	7692	9745	4032	5760	1209	1726	5465	7069	9714	9406	1321	1895	2601	2182	2288	2174	5327	2572	298	462	1175	2335	6812	5312	1203	712	3613	4262	6162	6004	4907	1967	814	5279	3572	2547	3881	6767	3508	2173	1571	8020	7422	8620	9485	5293	3749	2303	10523
NM_004792	2655	6560	2188	1457	3804	5595	4001	8642	8259	6075	5111	11979	2235	2059	1906	2336	1442	693	1484	2063	1396	2321	4763	3140	6984	3125	3496	3193	2342	1806	3001	3623	1226	2678	1470	414	851	1684	1068	9573	5332	11092	4222	8268	6405	4680	3572	1386	9978
NM_014168	2042	4150	445	417	374	539	2150	3725	4235	3279	660	1333	1327	1360	1093	1703	1543	699	552	991	927	2308	3577	2748	1780	850	2856	2793	2308	1691	2760	1178	421	2526	1466	396	713	1576	1008	1826	1511	12694	5707	8020	5720	3122	3328	1088	3947
NM_015530	12281	18201	3009	3467	911	1725	6055	10648	10837	20363	783	1375	3960	3962	3866	2732	27763	20861	174	315	2014	4163	11417	17993	1333	756	6808	7771	29413	22813	25186	867	342	5692	4162	25212	26418	18031	13306	1577	1156	10190	8786	19791	27029	8426	6123	9533	18671
NM_003642	5785	10545	647	713	782	1477	2777	4253	12815	10399	1052	1956	1828	1417	1344	1554	4148	1701	809	1275	1205	2408	15687	10100	2183	1088	2207	1753	3824	2350	6059	2198	636	2536	1231	1225	2111	3193	2041	4273	3111	13576	9274	21485	13396	5096	3937	2356	14113
NM_024583	1252	2379	293	437	144	159	441	720	1691	1416	74	114	104	101	98	95	688	450	68	171	241	561	2095	2063	259	124	422	364	694	469	1102	389	145	745	448	602	904	998	535	436	440	1560	1367	1955	1530	921	754	328	2148
NM_001689	13807	21866	2051	2918	1813	3083	8984	17165	38719	44950	1270	2500	6207	7613	6320	5152	35271	18245	182	458	1929	4655	28597	18922	2044	1085	12235	11316	39164	28046	29280	1130	445	6819	4392	12271	15915	14375	10925	9835	5247	58981	22469	85542	68953	8793	13556	9309	16003
NM_006554	3394	5180	530	661	285	507	1596	2086	4738	4147	381	827	1180	1171	961	814	2723	1240	94	145	475	1034	3013	2935	509	353	1363	1778	4007	3001	3203	483	224	1671	1042	1358	2091	2216	1430	1283	1085	5633	4790	9588	8613	1601	1636	1073	3329
NM_020943	1515	1174	881	849	969	1144	1818	2451	1544	1334	1896	3287	1365	1152	1086	1342	765	431	617	859	693	1397	1230	1018	2744	1565	2078	2147	978	853	522	1433	498	1273	724	166	301	730	392	3034	1758	5239	2660	2073	1382	1674	1263	462	2141
NM_018471	7753	20350	4855	1567	2574	3593	5347	8149	16217	12854	2969	6092	2543	2229	2004	2451	2750	1024	1337	2729	1485	3680	11542	5279	9786	5632	5841	7090	7373	4803	6385	7163	1855	5414	2644	981	1878	4253	2737	9693	5760	15268	8163	16875	11738	6383	5462	2627	14513
NM_019048	3991	7202	1481	1229	505	980	2078	3233	5802	4490	637	939	1182	1001	949	1072	2123	941	225	405	782	1574	5094	4385	1414	900	2783	2884	4366	3172	2841	1216	407	2462	1299	1053	1980	3005	1527	618	398	2164	1498	3380	2166	2972	1703	1267	6554
NM_016467	3359	4956	3937	4167	286	542	2601	4325	7508	7035	258	375	999	905	863	948	2811	1532	82	124	899	1653	6096	8226	350	240	2431	3194	6522	6777	2160	228	81	1525	1009	1725	2267	2808	1633	279	228	2011	1834	3666	3054	2162	1267	954	4071
NM_012433	44359	66790	61857	57046	12425	20100	24076	36057	92631	90539	11071	21154	16062	14639	14749	12101	47607	24986	3241	4830	6782	12168	62872	41701	20551	11506	29578	29211	108791	98444	31904	11153	4197	16927	10992	24288	36822	47304	28804	13474	9032	22672	15148	53422	46270	26341	11777	17527	88470
NM_025147	939	669	1034	513	68	186	695	1468	412	421	136	181	488	371	378	433	290	212	59	70	243	622	520	448	196	198	857	1524	572	522	427	222	109	1067	801	177	326	1216	557	102	117	797	883	322	172	1251	1075	558	1669
NM_015387	4665	8368	1237	1409	137	208	1335	2263	5679	4693	567	839	1640	1630	1630	1623	8018	3421	51	65	513	932	5559	4675	350	202	2178	2660	4415	3032	4692	242	78	2130	1132	1839	3213	4745	2478	245	197	2516	1889	3423	2398	3029	2203	1325	8423
NM_001202485	10154	19577	2007	2140	513	691	2987	9471	11847	10027	2027	3973	5839	7775	6381	7847	14076	6590	254	613	1549	3651	15370	7482	2379	1641	9449	9258	9984	7915	9420	1268	368	6496	3326	2282	3945	10027	5991	1871	859	23903	4079	10401	7974	9187	6082	4863	26249
NM_138395	1364	1672	298	663	142	221	850	1311	1217	2547	194	203	1384	1123	1103	902	3226	3251	15	37	256	661	2346	1667	71	63	730	1055	1279	1389	1914	38	24	389	224	315	396	601	383	169	107	1853	857	1154	1331	804	864	838	1275
NM_153689	983	1820	1176	686	76	113	1213	1900	2801	2356	215	282	761	560	638	768	1035	941	48	75	389	566	2495	1276	166	139	1105	1379	1073	732	1129	131	57	858	478	314	382	724	481	62	62	1283	691	1057	939	1580	1294	495	2284
NM_024520	1403	1869	171	293	116	146	815	1040	1630	1852	145	215	624	594	579	439	1633	1160	23	61	230	708	1671	1440	226	144	1188	1264	1546	1391	1172	134	62	719	405	634	678	1066	677	179	116	1211	853	1215	1154	1264	659	1253	1362
NM_014670	22335	35582	5475	3288	1934	3399	7027	10878	25594	22037	3701	4772	4871	3824	3865	4551	14114	4835	6993	6725	17378	20433	25870	33353	4062	2429	6921	7623	10122	7251	28615	9488	2648	15982	6861	6614	9753	16024	8029	4277	1834	11971	6222	13745	9172	17909	21126	5176	30258
NM_021824	5040	5911	501	1028	478	694	898	1001	5495	5770	739	1793	1522	1595	1501	1009	7425	4496	193	278	538	1123	7178	7568	575	323	1162	1088	4725	3266	3267	197	84	467	244	1191	1670	2640	1669	1291	912	1843	1649	5126	5033	1999	994	1856	5364
NM_002491	2138	4530	170	288	351	495	1646	3466	6366	5055	199	459	496	584	582	566	1168	420	46	130	236	860	3707	1642	345	152	1195	809	1607	1085	2375	331	100	1384	1025	946	1717	2571	1722	887	670	4908	1579	4168	3435	2266	2112	1360	3836
NM_003352	5439	11947	919	774	592	962	3648	6858	8916	7609	1436	2685	2832	3214	2608	3550	6286	2334	315	505	1005	2364	7790	3946	1747	1046	3870	4081	5052	3389	6219	1335	473	3498	2208	1430	2187	4093	2216	806	649	4759	2801	4435	3235	6675	5295	1734	9529
NM_018256	4560	6280	542	710	500	808	1459	2192	6901	6664	913	1898	2151	1934	1974	1550	5310	2782	250	574	620	1828	7824	7003	1699	1047	2613	3124	6546	5152	5010	1031	316	1877	922	1306	1620	2518	1682	2601	1332	7331	2981	12411	9660	2158	2266	1501	4720
NM_001959	12431	25958	9891	13483	7995	11546	15596	27029	28432	30451	3353	8207	4982	7074	5895	5499	12903	7994	1217	1823	3823	7077	13023	11046	8829	4798	19186	16120	28645	25833	21418	2568	1176	6251	6462	6188	9686	13875	11645	6693	7323	13260	9181	20731	21110	17922	12853	13619	29677
NM_014929	6290	9471	1154	1534	336	629	2053	2781	8380	8232	546	842	1761	1607	1600	1389	5361	2616	257	450	754	1798	8352	7270	1225	712	2269	2376	5372	4430	6907	1125	346	2463	1389	1797	2538	3010	1884	674	315	3301	1821	7556	5095	2629	2988	1475	6496
NM_145280	1003	1639	1032	1249	71	89	614	1047	1449	1616	248	451	878	932	758	783	2104	1578	50	97	227	567	1301	1162	501	328	1272	1456	2191	1844	602	105	40	347	266	444	614	512	295	199	146	1683	1266	1894	1421	772	451	510	1027
NM_004044	15166	18443	2081	2858	3319	4908	9349	11118	6865	11978	5083	7507	8687	7882	8043	5737	10127	6757	1765	2604	3616	6375	5954	7012	8430	5139	9339	11370	9671	8810	11610	2628	823	3771	2113	1254	1816	6676	4247	7587	5373	18368	12106	7068	6712	13619	7930	15091	17185
NM_005731	14567	24912	11243	16802	4060	7503	20683	32882	51244	59867	1785	2752	5293	5625	5148	4335	15460	8915	594	908	2960	6212	15469	15676	2206	1758	6690	8441	21249	17815	96864	5255	1947	19236	12967	26708	30560	43195	29834	1437	1147	6865	5247	12212	12067	16780	34226	14535	29664
NM_001087	4566	5870	3524	3862	749	1387	3247	5982	2269	5309	1307	2181	5418	6014	5481	3485	8944	11199	339	435	1662	3138	2836	1896	2079	1270	5568	7319	10236	10519	11427	907	377	3214	2144	4576	5399	8185	5424	1744	1302	7286	5233	3850	4706	8610	5501	11697	6601
NM_001077399	742	865	663	1375	82	182	558	1452	491	1102	107	138	701	723	680	515	1793	1983	51	50	292	515	663	781	205	114	853	903	1899	1622	1343	167	75	786	484	1645	1587	2018	1483	215	110	2094	1031	728	735	2129	1060	2119	984
NM_005444	6871	8754	2277	3068	689	1201	5141	8433	15720	19428	707	1035	3915	4098	3903	2576	10517	6686	104	157	1274	2935	10725	13745	441	221	3283	3475	9386	8707	8251	334	116	3431	2039	5906	6679	5475	3848	569	396	5096	3180	8323	7310	4321	3501	3811	7642
NM_004328	1859	2232	1921	3431	274	455	1181	1871	1438	2911	175	296	764	848	706	501	2020	2356	110	204	630	1371	1769	2854	405	274	1023	1449	2673	2595	3873	471	196	1717	1108	2921	3097	2741	1888	726	379	3187	1685	2521	2491	1581	1632	2615	2018
NM_022453	2178	2475	815	1958	208	424	681	1376	1186	2708	161	378	704	773	621	408	3480	2867	54	67	336	644	2122	3495	161	129	702	917	3997	4228	4897	255	96	1135	659	3930	4292	4064	3285	272	269	1029	817	1655	1600	1429	1097	1803	2160
NM_001105537	1785	1415	2933	4896	388	848	1298	3049	499	1164	386	528	1660	1566	1573	1017	3111	4591	153	197	838	1342	452	828	270	256	932	1368	1318	1418	4809	488	233	2023	1406	3433	3519	2461	1993	472	342	2148	1533	559	934	2233	1837	4380	3095
NM_024293	5674	5996	3615	5348	552	1010	4544	7582	4129	6703	223	379	2288	2195	2009	1362	8375	7665	310	314	3079	3908	4926	6069	1030	602	5070	6742	12781	13716	10189	486	226	3475	2305	8620	9365	6859	4666	363	368	3541	3523	3405	3630	6320	3768	7714	6580
NM_138802	1063	1276	3598	4790	183	412	653	1352	577	1172	57	158	260	322	296	162	1021	1087	194	196	381	586	586	1505	1428	1079	2123	2623	6266	7261	2185	399	227	558	437	2103	2512	1969	1614	365	386	1343	1491	1278	1649	1308	781	1903	1291
NM_001008910	3101	3637	2118	3717	294	509	1694	2394	1965	3489	117	295	834	962	960	606	3135	3316	109	116	713	1223	1157	2357	579	307	1195	1612	3887	4615	4452	128	86	735	676	2328	2726	2519	1538	296	293	1453	1761	2070	2402	1337	2127	1936	1722
NM_013335	2569	2692	2366	3678	240	545	2390	4661	1628	3541	119	209	1253	1340	1285	836	8456	7867	21	54	421	910	1771	2940	191	154	1994	2284	7925	7928	6639	164	72	1634	1312	7782	7623	10045	7529	590	809	7021	7631	5399	6883	2025	2202	2803	2667
NM_022915	2471	3359	734	662	517	783	1775	2456	2680	2832	825	848	1237	1217	1192	1000	3457	2536	191	332	426	1003	2359	1272	1312	772	1697	1887	3766	2984	2791	880	320	1170	745	1294	1751	1577	867	459	277	1309	1255	1406	1208	1545	1645	869	2538
NM_004504	31820	39010	4698	4085	486	881	4177	6679	20633	25110	626	927	2748	2380	2600	1909	16409	10615	378	351	1862	2294	16610	25867	1425	928	4355	6045	17840	14082	16638	998	393	4026	2407	9243	10114	7065	4772	501	279	4106	2798	9273	7825	6183	4783	5647	14390
NM_005381	24632	34090	4907	2193	29104	39928	41826	76865	15451	15553	61419	120893	58451	49399	48088	44699	8071	7514	14294	26680	19998	40581	15894	6258	65550	31461	44048	44829	7424	6577	9770	51318	13847	46911	23666	1566	4556	20697	10239	49634	22454	69397	23366	13460	7958	68402	53758	54416	103000
NM_002601	2212	2691	776	1546	107	175	920	1338	2978	3599	126	158	696	825	739	558	4059	2422	30	30	267	491	2087	2842	19	33	232	402	1362	1171	1650	85	46	708	476	1723	1924	1474	1019	34	27	270	310	572	727	1431	526	1270	3014
NM_004846	1467	1779	644	566	691	1223	1995	4758	1529	2283	1459	2288	2273	2583	2475	1996	1525	1492	282	443	1010	1942	1249	888	1266	802	2188	2443	1175	1388	4514	1256	615	3333	2654	1012	1745	2394	1462	999	760	3626	1633	1328	732	5640	4129	5350	3228
NM_017974	7612	10049	4045	3408	587	993	1063	1831	2190	2792	889	1362	1488	1337	1370	1041	3709	3047	249	458	510	1093	3974	3850	1428	1249	1543	2330	4688	5363	5303	1258	552	1510	1131	2049	2874	3317	2033	903	448	1480	977	2802	3022	2099	1694	2136	6903
NM_006710	7279	11922	1194	1518	330	565	1224	1711	9347	9326	369	724	751	713	677	659	6827	3235	150	327	450	1091	9115	8226	984	500	1556	1341	8232	5919	12966	1206	505	2224	1462	4141	6452	6275	3787	469	295	1312	959	5435	4329	2272	3710	1247	8530
NM_030768	1184	2443	3053	3406	184	392	963	1792	1703	2460	334	501	776	844	713	533	1601	1600	76	106	359	698	1930	2038	322	191	766	968	1475	1551	3011	470	108	1077	569	1501	2351	2756	1915	493	365	1689	1253	1708	1237	1744	1388	1619	3484
NM_001163424	2278	4370	199	442	88	263	1398	3925	2686	3216	213	272	1448	1671	1199	1213	2606	2803	91	138	809	1536	3246	2753	208	180	1222	1809	3621	2808	2813	548	219	2903	2138	2909	3153	2716	3200	135	104	2977	938	1653	1333	5070	3384	3483	2274
NM_182501	1075	1869	1130	1737	542	916	1643	2956	2284	2739	350	636	634	702	639	493	958	530	120	230	470	858	1277	1129	653	274	1043	983	1661	1300	1181	350	136	698	399	440	748	1014	584	318	237	796	499	929	743	1819	684	1719	3777
NM_015963	2600	3499	1581	2939	461	900	1861	3193	998	3116	627	1184	2764	3099	2803	1856	7992	8764	332	407	1197	2111	1357	2503	1220	1048	2905	4312	6396	6954	5753	740	417	2170	1675	3806	4114	5082	4063	843	603	3993	2700	2399	2993	4219	2955	6448	2946
NM_013325	3069	3885	7929	9465	658	1102	3156	4806	1921	4236	533	865	3307	3486	3283	2068	11068	13744	166	169	874	1508	1704	2268	1559	1487	5520	9589	15852	18585	8017	718	316	2645	2511	7750	8427	7986	5561	672	632	3629	3579	2768	3965	5871	2703	9364	6927
NM_152783	432	657	4148	4015	311	630	2633	4345	368	794	43	63	407	520	502	288	611	1251	70	44	707	853	247	538	221	124	1446	1335	1821	2081	1452	95	81	743	910	2934	2675	3192	2319	334	331	3058	3019	1435	2063	2499	855	4458	1740
NM_025180	1046	1991	926	845	1081	1574	1345	2181	2065	1771	721	1427	517	511	515	457	840	524	519	890	522	990	1851	1744	1709	1069	1000	995	793	742	1061	1564	416	1073	504	455	727	1010	634	831	726	1036	750	754	727	1491	1035	752	3050
NM_006395	4051	5173	1531	2263	191	347	2751	3126	3617	5211	133	232	1378	1413	1364	980	4802	3933	142	151	1404	2601	5382	5100	110	102	1175	1702	3584	3151	6314	377	174	3231	1971	5714	8094	4592	3300	466	495	2769	3178	3469	4548	3474	2552	3128	6239
NM_001195098	8714	11655	2443	2727	996	1418	4020	5292	17833	16703	952	1412	2758	2318	2423	2089	5769	3084	533	622	2414	3514	9985	12280	676	441	2104	2522	4048	3928	6259	1095	380	3343	2022	3240	4353	8859	5112	1483	1222	6094	5303	11026	11934	4635	2970	3696	12688
NM_182523	944	1888	116	158	58	97	621	1095	2697	2133	105	131	296	350	288	277	413	379	32	63	298	763	870	862	62	60	549	592	565	547	802	72	23	438	280	194	347	503	409	316	179	2602	1198	1592	1397	953	751	538	923
NM_014159	7732	9642	7042	7525	3982	5367	5837	8530	10681	12423	3330	4992	3790	3111	3168	2992	8465	5016	1949	2912	2758	5155	10751	12683	4413	3069	3798	4443	6543	6798	7024	4847	1584	4828	2706	4708	6161	6980	4499	6584	4810	10525	7571	9207	8691	5180	3529	3589	14845
NM_021937	637	778	953	1868	279	557	1210	2114	424	1740	105	260	556	730	624	316	2926	3448	224	195	823	1203	1017	1617	531	427	1265	1858	3146	3510	2342	242	70	715	252	1927	1808	1324	1050	350	361	1490	1906	848	1289	1906	1143	3264	1306
NM_016128	8505	9005	3939	5976	2906	4999	9992	17939	3234	10789	1488	2720	5105	5604	5194	3405	10743	8782	798	1273	3857	7174	8557	10847	2726	1749	6999	8756	17122	16278	19293	3067	1186	10428	7207	16472	18852	31315	20442	2289	3664	9200	14284	5137	11431	13872	9730	21086	13595
NM_006219	3370	4122	431	417	254	298	1062	1224	2076	2242	518	719	1017	957	915	935	1431	877	172	171	1029	1473	3457	2600	1178	771	4805	5594	3380	3942	2775	227	81	943	477	590	1002	1234	625	1694	1498	6551	6957	7153	7446	3355	2289	2095	6506
NM_020409	2395	4100	507	376	516	951	1182	1705	5867	5245	1413	1996	1231	1195	1064	1196	1544	655	589	1490	696	1998	7532	5063	1545	1049	1096	1231	2132	1563	2391	2454	741	1682	905	533	917	2007	1458	2915	1394	4610	2668	7992	5489	2331	1648	902	3205
NM_006354	4428	4879	2796	4424	1073	2166	2997	4828	1876	4297	943	1655	2332	2777	2414	1596	6424	6494	690	843	1596	3056	1530	2950	1137	1098	2170	2838	4237	4407	8039	793	375	1614	930	3076	3494	8789	6270	4136	4435	10102	14042	7064	7597	6485	3504	7226	4681
NM_183352	5787	6647	2275	3320	795	1785	4238	8276	3540	6204	714	1452	4188	4821	4343	2711	9531	8449	446	780	2187	4941	4479	7609	2724	1831	8641	9454	19920	18237	18843	1875	759	6870	4805	14083	15956	25389	17998	2397	2067	13020	10448	11981	19158	7705	7249	12019	5152
NM_144636	2179	3320	181	239	249	287	457	677	1736	1759	315	584	588	530	555	493	1337	826	162	218	680	1421	3247	3490	297	159	714	858	1224	1035	2187	132	41	448	219	402	641	698	386	1585	1020	3447	1799	4761	3387	1098	1041	849	1527
NM_003884	1847	2902	3055	4765	185	226	1028	1237	4728	3959	22	28	47	35	24	37	93	35	178	185	639	887	2600	2899	71	62	148	215	489	387	1263	229	55	427	224	421	654	558	334	234	295	1610	2138	2598	2236	834	688	425	2531
NM_003341	8930	13180	1720	2080	970	1616	8092	15572	35392	29797	457	1087	2638	3005	2936	2254	8626	3841	68	121	1210	2177	7071	6644	231	171	2195	2666	4105	3984	7320	371	136	4137	2435	3110	5043	6517	3597	1226	1210	13169	9764	19079	15468	5284	4867	2261	10183
NM_152653	2161	3414	897	820	314	456	1363	2435	4125	4352	165	386	785	754	706	718	4633	3658	59	129	362	790	1822	1946	7	11	24	58	97	99	3875	246	138	1058	707	1611	1913	2018	1432	11	7	81	62	259	75	865	1745	684	1485
NM_001068	10929	17958	4610	2955	5125	6850	9944	13641	26175	20759	11514	15738	7494	6490	6359	6849	6449	3067	2849	5178	2743	6304	16119	8027	7782	4578	5214	5059	4706	3436	4990	14030	4074	9444	4536	1879	3514	8295	4504	13469	9765	24977	17568	16923	10664	21173	7995	6169	38112
NM_018297	2346	2945	2206	2280	1063	1460	3726	4658	6039	4977	288	585	607	553	520	477	441	321	967	1241	1979	3149	2040	1610	3224	1375	3920	2584	2661	2371	1020	1011	370	1287	756	346	610	1137	624	2466	1619	7053	4496	7917	5618	1571	1141	717	2117
NM_178862	24590	34954	5442	4692	1879	2307	13664	15710	44333	38540	1613	1990	5021	3913	3863	4128	11664	7034	550	1046	3786	8663	38235	31710	1943	1175	9293	9699	18050	13994	15716	1675	541	8330	5102	7349	12065	10500	5814	1923	1536	13427	12433	21168	15271	7887	9082	4088	16627
NM_003973	5048	10687	9204	10323	5078	8885	20729	28674	8408	11657	3147	5787	7979	8393	7788	8004	13794	7895	5156	5404	15903	18096	12650	19858	9378	6585	14850	19398	15197	15857	23817	5072	2194	9474	7004	5762	8378	17355	11364	11380	11181	33368	35422	28165	29552	12027	11350	6366	10289
NM_004206	1782	2018	844	898	155	266	809	1421	1256	1776	156	253	738	676	685	537	1923	1338	25	62	418	779	1802	2284	98	70	486	689	1202	1349	2891	229	56	1477	790	1797	2610	1635	993	649	432	3306	2580	3407	3930	835	1665	501	1231
NM_032806	943	1003	320	338	2	6	37	22	64	244	90	188	894	1047	983	471	5759	5554	27	24	207	523	657	982	41	33	340	577	1537	1742	4286	56	17	414	212	2121	2164	2349	1925	249	206	1733	1952	1526	2253	856	1293	1897	918
NM_016598	4504	6115	1915	3322	431	798	1688	2918	4265	6380	587	1063	2716	2718	2619	1924	7998	6891	249	402	1464	2891	9327	10066	400	386	1873	2887	5874	5737	17829	766	299	3189	2012	6727	7749	5894	4208	1679	1290	6826	6130	9477	9519	7080	5836	6096	12133
NM_173826	931	1490	237	349	119	135	681	843	2244	1761	112	171	318	264	284	300	713	346	492	252	1343	936	3953	4239	242	202	591	678	1347	1067	1530	376	119	889	378	483	695	1024	525	260	244	1685	1828	2084	2051	888	882	381	1870
NM_015340	1978	2390	614	901	396	573	1773	2320	4161	6412	610	989	3220	3035	2870	1966	7173	6116	129	217	778	1991	5713	5590	384	260	1563	1890	3993	3846	5428	347	145	1660	1146	1970	2590	3983	2629	1188	685	5776	3228	8013	7346	1372	2154	1938	2118
NM_015466	599	403	3075	4919	757	1339	3574	6375	120	298	854	1179	4560	4392	4478	2929	1078	1715	462	551	2593	3747	207	292	857	743	2593	3891	721	870	1171	1351	575	4710	3217	1840	2245	4695	2914	1737	1794	8989	11175	448	1209	4792	4452	8951	1828
NM_006677	3995	4427	6949	10121	991	1925	3670	6291	2997	6802	1088	1401	3609	3404	3404	2160	9709	10729	643	902	2008	4302	5854	10792	953	793	2113	3003	5682	7047	6414	910	313	2140	1172	5101	5862	6742	4511	1567	1722	6038	6800	5361	6481	3958	2237	6306	5348
NM_006321	8857	10433	6361	8438	793	1564	2981	5356	5571	8823	1648	2436	5561	5089	5078	3534	14033	10123	656	1000	2603	4974	13473	18268	1078	938	2407	3895	8110	8650	13184	1299	441	3530	2122	6565	8973	8928	5494	2372	1758	7958	6161	12960	10939	4316	4235	4624	8991
NM_153273	2551	2639	3312	4060	363	632	1615	2579	1286	3112	384	614	2310	2198	2028	1383	5347	6145	429	484	2072	2858	3909	5520	601	645	1688	2981	3375	4172	7723	1088	541	3490	2211	7021	8931	4950	3154	872	520	4041	2991	2948	2958	3209	2951	4608	3131
NM_005777	4068	6014	13047	19227	3817	4277	7410	10003	13182	14104	3185	5535	4293	4130	4155	3542	5201	2819	986	1382	1901	3375	7024	5515	4764	4686	5524	8847	10342	12135	4232	2238	1027	3157	2315	2536	3969	8337	4639	3305	2473	6946	4054	7506	6256	4947	2638	3065	14386
NM_004393	11001	12589	1448	1808	136	229	823	1823	536	1953	1606	2185	10130	10442	9724	6711	35412	35584	362	533	3917	8514	14616	19497	337	303	2729	4195	13788	15085	19314	686	270	6015	3313	15872	17746	12245	8853	204	151	2472	1759	1270	2112	11955	8212	15680	14580
NM_001664	25727	32403	22637	17571	6573	10023	29922	45928	23153	28668	5164	8300	13685	14286	13493	10958	20004	17591	2691	3861	12017	23081	21543	19740	4732	3274	12255	17334	14228	11983	57328	9721	3476	32727	19005	22542	33999	40929	25961	6868	6623	28757	23474	13904	13154	22294	30347	16424	27236
NM_025075	2126	2842	455	597	1329	2189	2748	4331	5392	3883	954	1753	699	801	742	713	983	437	656	896	1038	1845	4021	3088	1063	702	1289	1177	1577	1244	3472	1509	502	1711	829	437	781	2297	1302	2167	1654	3965	2651	3748	2517	20177	3290	8839	31591
NM_173471	1395	2025	957	1310	249	505	1012	1867	2213	2500	209	472	767	850	774	712	2914	2259	123	132	560	945	1980	1885	210	172	1030	1334	2367	2125	2324	119	53	724	374	907	1601	961	554	164	142	778	651	1087	1115	1361	994	769	2405
NM_003848	3054	6204	754	857	528	735	2274	2896	4149	3625	404	756	950	1134	963	918	1701	904	432	400	1397	1926	2815	1916	867	382	2056	1608	2606	1639	2929	799	318	1781	1166	544	866	2802	1581	621	461	2709	1973	3039	2707	2438	1944	1158	4243
NM_007114	2729	3580	2672	2043	2651	3096	4233	5349	6373	4733	1113	1473	734	581	648	577	626	466	933	1051	1172	1495	3156	2507	2642	1451	1950	2000	2714	2008	3652	3387	1142	2677	1683	698	1246	3930	2189	1382	1281	1936	2094	2883	2697	3254	2941	1665	7206
NM_014043	4691	10237	1855	1251	490	703	1595	2230	2991	2573	1308	1355	984	768	801	964	1947	1171	189	305	561	1152	2338	1301	436	270	798	974	846	651	4161	693	239	1483	853	508	828	1833	1069	605	475	1428	1378	993	849	6243	2750	1994	12394
NM_000097	2689	3648	563	697	1463	1588	6325	6615	7395	9030	369	591	1144	1003	1072	895	2420	1779	200	243	394	659	2544	1756	1099	699	1917	2097	4982	3737	3817	804	303	1346	972	1258	1745	2998	1992	1211	793	5032	3512	10734	10897	1049	2356	684	2103
NM_018309	2626	4368	1183	1173	254	335	1316	1892	4372	3395	385	461	534	547	473	512	1390	640	249	273	795	1302	6475	5442	1067	650	2162	2573	4823	3707	3995	647	200	1686	826	881	1422	4037	2204	767	442	3728	2529	10385	8743	2456	2400	977	5203
NM_015412	3659	6201	1834	1495	371	669	2770	4284	5053	4487	432	762	1642	1488	1505	1455	2742	1635	233	257	1917	2568	5724	3866	276	197	1535	1870	2325	2002	2494	282	98	1554	891	1104	1705	1910	1145	358	307	2159	2504	2287	1957	3344	2012	1171	5667
NM_002093	9488	12570	1815	1902	755	866	3757	5636	11085	11660	854	978	2311	1748	1894	1915	6707	4473	193	376	1757	3395	10284	13990	397	261	1818	2303	5176	3998	14346	691	257	3555	1980	4555	6083	4751	3176	425	326	2376	1611	3824	3443	5544	6181	4106	16707
NM_002264	8558	12523	2513	2778	717	914	2689	4029	8017	8340	612	999	1576	1406	1450	1325	3400	1862	392	724	1697	3339	11398	10878	689	550	1820	2401	3504	2987	9372	2226	635	5484	2816	3145	4462	4833	2894	1448	841	5093	3325	6318	5049	6759	5185	4374	13839
NM_032839	1812	2352	418	450	5	11	58	87	120	231	96	146	369	379	385	297	1414	832	99	157	463	852	3434	4182	103	93	509	534	894	891	2994	126	47	634	293	766	1381	1074	650	12	12	123	111	102	151	1589	1211	879	3176
NM_003794	1544	2367	618	521	1701	2233	3271	5300	9500	7897	812	1301	625	617	584	621	1182	436	521	897	684	1280	3844	2555	2018	1193	1554	1909	2478	1572	1170	1876	578	1582	799	614	1064	1477	796	1838	1319	3935	2244	3754	2585	3268	1213	1411	6244
NM_004637	11145	16712	3665	5948	2027	3140	9503	15297	17842	22555	2049	3369	6588	6542	6159	5318	22648	16401	1191	2343	4285	10545	22326	19654	3211	2615	7343	9560	19509	14683	55345	4584	1679	11713	7233	19668	26186	29000	20896	3377	2772	17187	12847	15688	12362	15347	19377	13342	36839
NM_001204890	1315	2085	2170	2581	1014	1677	2676	5637	2997	3499	538	866	2176	2220	2137	1558	4308	5429	379	556	1410	2264	1643	1617	656	513	2994	4413	5274	6442	7459	1305	461	3764	2741	5699	6404	5699	3614	1039	1207	3135	4927	2021	1869	4739	4407	4867	5555
NM_001017395	6134	7109	1067	1294	217	272	769	1101	1932	2294	362	626	948	960	1004	756	3389	1890	89	193	316	631	2480	2570	4466	4006	6736	9777	29214	25282	4750	625	210	1067	684	2551	3168	1032	721	125	111	501	409	886	815	3804	1407	3025	10039
NM_014382	7056	11671	2361	2384	1998	2277	5140	5639	18101	15511	2067	3468	3594	2921	2944	2813	5479	2443	1615	2307	3257	5617	15484	10004	2159	1719	2513	3505	4402	3884	12703	4584	1716	6385	4135	2860	4511	8088	4254	1663	1096	3766	2457	6925	4352	7036	8329	4615	15054
NM_014602	4115	4732	1636	2023	327	393	1267	1488	4575	5477	607	953	2149	1815	1847	1605	6092	3778	238	350	850	2004	8414	7160	370	224	1044	1416	2264	2146	6705	596	211	1771	1060	2502	3257	2068	1323	745	326	2726	1610	5341	4436	2304	2332	2050	6315
NM_007208	8795	13019	952	1229	729	1157	4049	6196	14882	14685	1441	2245	4191	3834	3247	3327	9318	5044	410	877	2308	5963	21476	21626	875	462	2906	3193	7200	5305	11341	753	168	2725	1149	1932	3157	7320	4880	2048	996	10056	5599	15328	11426	6945	5142	4526	12509
NM_024818	2387	4700	1224	1233	646	924	2731	3679	7494	5837	445	761	842	800	812	722	1391	921	341	542	997	2152	7132	3825	900	437	1659	1454	2687	1820	2396	887	272	1818	874	947	1699	2999	2104	882	711	3436	2790	3700	2906	3599	2098	2640	8318
NM_017548	8884	14899	6454	4786	3224	5661	15462	28829	19130	19441	1577	2990	4727	4358	4317	4175	5660	2592	1116	1649	4843	8256	17824	16016	2729	1857	6193	8130	7117	6683	11141	4807	1324	12781	6634	4691	7454	12496	7613	2409	1544	12220	7031	10096	9484	13721	10504	9015	21895
NM_020191	1485	2907	675	820	650	1085	1427	2144	4186	3703	622	1057	776	869	816	647	1667	1295	377	668	1006	2059	6233	4791	1022	689	1465	1512	2914	2037	3124	775	253	1301	737	1018	1637	2780	1837	3358	2051	6638	4005	8840	6452	2232	1848	1438	4148
NM_007282	6461	8976	2542	2571	192	310	1476	1939	4544	3970	268	338	822	690	716	708	2186	1209	167	333	763	1689	7338	8417	523	364	2035	2055	3822	3060	4729	322	123	1241	623	1293	1737	1446	872	180	139	1174	1072	1416	1243	2677	2189	1526	5794
NM_016275	14629	15566	4108	3965	443	853	3222	5020	20685	23164	323	631	1015	939	913	939	9214	4016	101	185	638	1629	17536	24202	219	197	1016	1518	7485	6273	13691	459	117	2652	1123	7190	9237	9848	6979	538	432	3515	2920	10397	7483	5705	3130	3696	14802
NM_005067	2730	3068	5632	6775	422	441	2373	2042	4463	6911	164	247	910	942	898	607	3988	2780	167	242	1476	2574	6386	9236	671	671	3979	6095	11069	10771	4334	166	59	935	644	2176	2620	3049	2593	432	249	2736	1482	4151	3755	6272	1595	7110	10608
NM_020865	6089	10536	2554	1670	1222	1562	2205	2962	6874	6400	3508	6161	3266	2504	2520	2829	4317	2135	1171	2312	1637	3733	14205	10464	2394	1536	2090	2379	3271	2448	4904	2553	738	2665	1241	886	1583	2775	1745	3635	2077	5387	3217	7653	5811	5594	3506	2326	13873
NM_016625	671	863	186	210	786	1005	793	1165	1112	894	459	987	338	350	316	290	98	53	339	599	484	965	1096	836	567	395	424	513	214	188	470	459	163	456	221	33	66	233	151	2220	1105	2276	1155	983	790	1976	740	1165	1888
NM_015938	4923	7460	2041	1570	1125	1430	3567	4527	8899	7638	1009	1591	1364	1210	1179	1136	1796	975	1357	1991	2459	4339	12636	10847	2911	1795	2487	3052	5065	3356	5760	1971	629	2274	1342	917	1545	3905	2109	2759	2603	7153	6753	13617	10619	19327	3731	13246	30735
NM_016331	1181	1534	1644	1361	610	1234	1862	2708	1866	1724	554	760	754	570	527	553	893	571	436	751	903	2149	3388	3548	493	333	741	908	940	797	1066	628	204	957	486	429	607	1149	658	1258	626	2823	2018	2783	2184	1964	873	1064	3298
NM_022470	3440	5406	1264	1003	1386	1533	7817	11319	27263	25508	261	361	719	573	521	611	1651	910	53	194	256	1270	3024	1090	494	363	1560	2357	4662	3522	9217	2181	775	7680	4431	3070	4847	5305	3243	184	183	1288	1533	2015	1483	2264	4498	826	6003
NM_004068	14330	21127	6859	12549	1853	3659	8595	16431	7156	17990	2886	6296	18480	20216	17591	12136	57053	55303	3258	4778	13137	25820	39951	41537	2323	1765	5498	7608	13398	14932	59269	8500	3314	24408	14418	50735	61899	110667	79340	8540	6373	45629	30151	26774	35777	45584	23773	68567	55694
NM_002808	19810	26587	4409	4507	1418	2732	5737	10229	6508	15911	2705	4968	12960	13044	12587	7984	30798	23604	868	2343	5671	19824	31360	26043	1834	1242	5186	6403	11552	12143	61854	4481	1091	21441	9237	20999	29658	45392	29959	6730	3996	27910	15629	23611	22406	23621	27524	37615	30373
NM_021627	1867	2904	1730	1207	527	789	1581	2975	1844	1907	944	1471	1605	1345	1340	1259	1966	1165	613	920	2066	3332	4886	4074	654	445	1232	1515	1209	880	2036	779	235	1710	842	772	1146	1908	1096	1253	1051	3807	2964	2703	2357	2098	1462	1163	4457
NM_174908	4210	7509	10740	14212	1838	3025	4198	6848	25191	23176	721	1003	798	835	880	684	2845	2350	3137	3850	4432	6897	20413	23748	6317	4411	5936	6112	10202	8905	7000	7785	2840	7402	4506	8194	10848	10286	6610	2298	2231	4797	5356	6504	4909	2649	3617	1471	6581
NM_015560	6246	11915	2050	1917	1761	2417	4732	6557	16734	12743	3416	4288	4622	3368	3490	3938	6609	3665	1371	3066	2182	5515	20186	10514	3414	2255	3160	3356	4591	3442	6575	4072	1229	4457	2351	1658	2591	4716	2513	4036	2839	10458	8897	13095	9707	6771	4985	3183	15951
NM_018385	6044	8455	1844	2033	1545	2726	2026	3810	5987	7229	2497	3682	2545	2266	2282	1895	3957	2759	1212	2550	1366	4159	15159	13905	1082	785	784	1096	2077	1860	5567	4270	1335	3499	1538	3170	4419	3529	2329	4987	1965	5933	2336	6794	5014	4843	2414	4709	11797
NM_152699	2415	3073	1341	2102	548	774	1974	3377	4733	5004	459	706	1145	1173	1102	934	2049	1264	588	525	1978	2854	9168	9173	760	529	1732	2111	4037	3805	3982	643	257	1978	1072	1753	2455	2132	1196	895	637	4355	3135	8565	8602	2644	1814	1568	6388
NM_004087	3332	5032	1831	1700	805	932	3026	5008	6962	6278	1253	1458	2145	1661	1522	1752	2841	1450	566	966	1609	3605	11966	7688	1436	1152	2737	3859	4880	4181	6638	2528	1006	5169	3770	1442	2324	3593	2115	1310	1377	5508	5283	5612	5111	5826	5241	2758	12519
NM_002577	7957	12123	3553	3450	1270	1732	6254	8508	9276	9593	1335	1646	2425	2037	2126	2154	5170	2994	970	1615	3334	6963	12277	10558	2116	1425	4215	4899	6173	5078	9667	2773	973	6565	3949	4145	6585	6887	4162	2305	1484	11876	7691	10968	9850	13122	6158	7147	32900
NM_016302	2238	3414	1917	2922	438	645	1688	2417	5439	4614	391	658	678	646	662	624	1747	903	413	519	1101	1709	6871	6541	731	433	1210	1524	3435	2618	1674	642	231	1199	755	1057	1719	1722	950	1086	1168	3235	3996	6613	5548	2081	679	1058	5330
NM_182916	1360	2169	326	338	547	698	1121	1706	3282	2406	1395	1476	769	539	519	784	618	361	692	1147	539	1155	3573	2439	1356	1038	625	940	635	540	603	1534	518	838	460	195	288	969	460	1596	1047	2637	1626	2709	2115	1784	800	673	4123
NM_018184	6231	7545	2363	2167	518	704	4160	5471	6808	4821	258	445	909	801	752	782	2684	1675	183	430	1176	2880	5006	3949	587	427	2059	2838	3679	2489	8874	909	267	3907	2148	3067	4991	4972	2705	1533	1537	10588	12717	10608	6845	5663	4540	2771	12026
NM_015453	5437	7380	970	1067	400	628	2283	2950	5005	4690	630	852	1634	1565	1540	1386	2712	1666	266	437	1381	3163	7829	8747	403	275	1505	1748	3009	2631	3613	395	123	1243	722	700	1130	2132	1159	1850	1199	8387	5856	9122	7049	3036	2307	1736	5730
NM_001080517	15689	17100	8829	10222	4792	5185	9639	12661	11743	18796	5875	10566	11578	11401	11875	8570	25905	18488	2684	2892	6319	8311	9570	15688	5423	4167	6761	9246	15344	12981	12479	4455	1804	6376	4332	8381	11245	10268	6962	6588	5584	15701	13532	18477	20924	10203	5038	8629	24887
NM_016827	1135	1406	1004	2041	140	192	460	713	531	1125	154	380	667	705	688	427	3009	2679	75	75	630	689	1086	2382	189	89	654	916	1801	2166	1560	104	43	686	356	1778	1985	1946	1493	339	367	1344	1566	1320	1492	721	483	1157	842
NM_004634	1768	1791	2450	3580	473	1158	1338	3318	825	2066	563	938	1590	1744	1581	1016	2852	3572	576	785	1829	2959	2694	5720	368	319	835	1058	1792	1695	2498	678	222	1410	900	2180	2804	2836	2111	1496	1221	4813	3739	2619	3418	3008	1366	4427	3606
NM_032492	4261	4612	1156	1491	160	320	2434	3931	1680	3100	74	113	1066	1239	984	642	4739	3484	95	128	1821	3108	5420	6379	244	136	2281	3271	4089	4713	6853	92	27	1475	723	3348	3643	2680	1683	340	298	4627	4008	5319	4696	3014	2345	3923	3472
NM_173659	1943	2026	1076	2569	177	238	1176	1625	646	2884	156	409	1468	1677	1473	829	9969	9082	63	99	749	1487	1207	2342	66	59	677	967	3036	3329	4318	106	47	687	375	2927	3082	2851	2175	530	377	3881	3527	2779	5635	1605	1351	2162	1630
NM_015513	978	1236	2238	3759	266	283	1187	1448	818	1431	113	227	588	668	650	403	1376	1554	86	96	453	889	469	655	640	590	2170	3694	5648	7138	1490	233	180	781	1049	2769	3315	2467	1764	292	364	1466	1905	2123	3548	630	538	785	690
NM_018447	4173	5048	1526	1217	300	581	1570	2655	2963	3571	284	299	884	938	818	628	2349	1284	142	239	629	1406	5594	6707	317	247	1084	1606	3195	3311	4524	604	227	1943	1192	3512	4216	3343	2522	1236	748	5990	3619	9871	6904	3811	1775	4053	5059
NM_018462	7543	10736	1231	2528	457	883	5820	11485	11804	14860	496	819	5001	4575	4093	4043	11223	6100	151	218	5144	8263	12902	10946	312	213	6321	6532	9963	8498	18077	392	148	6819	4547	7934	8181	13258	7859	1298	1256	17543	11447	17500	16988	14282	8866	10845	14813
NM_014760	4965	5203	3495	4251	695	1289	2773	5865	3848	5652	508	733	2095	1963	1914	1307	3375	2863	362	441	2232	3765	5884	7080	692	462	2571	2960	3610	4498	6481	711	183	2601	1097	2080	2589	4737	2898	1650	1038	7393	4895	6251	4793	6207	3192	6622	8058
NM_138807	598	879	838	1500	150	216	668	874	819	790	107	212	274	426	363	192	967	978	94	114	418	704	994	909	96	61	301	364	584	605	1083	185	71	573	362	665	624	891	710	409	194	1320	859	1177	1383	936	584	816	1287
NM_014160	3645	5062	2317	2972	673	940	3739	5792	5734	6746	135	307	915	991	833	661	3240	2785	206	241	1353	2535	6360	8767	380	268	1984	2470	6107	5440	4863	410	151	2158	1207	3610	4983	6840	4339	1076	887	6314	4690	8954	9515	3051	1944	2340	5290
NM_002880	10291	12397	9122	9230	1673	2823	7339	10591	11870	18106	1608	2046	5684	5289	5184	3645	22001	15925	633	809	2877	5512	18728	31142	1438	937	3771	4587	11914	12635	14421	1444	482	4507	2370	11355	13372	16748	10622	2236	1774	9483	7795	19338	17857	9843	4489	11208	20108
NM_000994	44948	49642	24562	49142	8160	16207	53123	93426	51688	68858	5480	7616	18137	21065	16647	12244	35608	19562	2211	2110	34299	50648	29230	63754	2673	2124	19590	34091	44586	42532	57208	1451	868	21072	13543	18720	25083	40058	36001	10033	12962	74327	73473	85594	97104	53323	27785	42104	40914
NM_014463	1566	4386	456	440	673	1162	2109	3998	6755	5040	710	1614	1261	1113	1004	1379	1635	596	436	1177	1118	3089	6696	3744	1084	359	1161	707	967	498	2060	1138	258	1565	659	427	893	2237	1411	3592	1950	10372	4322	8557	6204	4468	2443	1263	8288
NM_001145769	5487	6122	1962	3702	1210	1552	3967	5606	2213	3990	706	1458	2080	2179	2145	1438	2095	2670	438	568	1583	2660	1411	2962	967	526	1695	2276	1862	2440	5379	1347	443	2985	1701	1480	2201	6685	4167	2414	2366	7357	7087	3077	3250	5397	4110	4726	8870
NM_016474	952	1637	1611	1161	1170	1411	1443	2226	994	1516	572	986	496	517	452	434	646	661	467	617	650	1008	738	633	1004	727	638	812	644	697	793	719	306	561	429	397	548	823	530	1426	1838	1668	2324	718	994	1433	534	835	2455
NM_022497	2616	3734	7185	7295	488	760	2775	5121	6589	8247	419	700	2507	2385	2357	1838	3768	3521	407	436	3469	5049	10274	8582	533	415	2751	3609	6225	6439	4707	369	114	2329	1330	2245	3391	3376	1844	1549	1426	10667	8395	14117	10864	4490	2729	4554	8637
NM_014296	3797	5563	2796	3942	363	454	1479	1955	5291	4338	212	348	397	319	304	304	963	616	422	581	1151	2143	9339	8352	916	727	2037	2378	3268	3022	3189	646	253	1422	785	1258	1732	2504	1512	1015	803	3633	3649	5943	4786	3018	1646	1530	8284
NM_033083	3258	4942	1214	1148	495	678	2220	2986	5037	5416	572	898	1708	1426	1498	1301	3876	2672	359	513	1342	2338	4359	4876	761	544	1629	2272	2105	1929	3311	589	201	1522	919	1510	2055	1697	897	870	891	3924	3408	4221	3553	2906	1567	2032	6937
NM_000060	1417	1294	244	382	24	56	144	276	449	676	100	123	561	615	612	431	2116	1671	96	94	461	739	2050	2727	271	216	1075	1412	2755	2763	1570	176	88	739	454	1693	2330	1148	692	89	109	579	683	888	911	570	532	855	849
NM_206831	3037	3739	678	966	133	298	791	1390	2291	2311	402	578	1019	933	843	883	1965	1067	138	251	411	1135	3168	3825	303	387	1051	1844	1991	2061	2248	530	267	1837	1063	980	1303	2133	1358	881	636	4249	2620	5136	4092	2052	1473	1196	2548
NM_138381	1694	2614	537	536	114	159	544	836	1951	2160	223	327	726	670	637	539	1871	1374	70	164	374	858	2759	3789	140	104	420	492	949	808	1145	101	40	424	211	420	651	585	370	573	418	2987	1959	4053	3323	983	520	892	2009
NM_004162	4665	7572	1886	1714	268	418	2209	3344	3415	2935	649	901	1713	1385	1341	1561	3648	2105	330	534	1318	2745	5320	4536	709	450	1552	1857	2172	1796	4446	967	329	2587	1474	1627	2449	3708	2448	656	577	4651	4340	4734	4090	4534	2767	1601	9318
NM_022461	3066	5620	752	749	913	1428	1995	2550	6088	4946	629	1061	451	470	404	412	902	545	1797	1915	2021	2816	4312	6880	1773	1037	1379	1584	2453	1694	3292	1610	521	1272	811	739	1092	2440	1656	2201	2104	3022	3655	3601	3402	1469	1867	744	3278
NM_016141	3596	5894	1330	1703	359	646	1221	2287	4921	4324	899	1533	1476	1565	1378	1183	2309	1822	156	438	413	1422	4435	4113	711	456	1080	1407	1491	1282	3843	1672	407	2806	1282	1322	2049	3492	2196	2108	1208	6653	3820	7148	4714	1980	2613	1150	3166
NM_014517	8634	13292	6661	5122	1613	2697	4278	6792	13023	14080	1989	3258	3384	3267	3264	2611	8597	5849	814	1780	1703	4723	20792	17321	2551	1797	3629	4313	10344	9358	13048	4341	1288	6141	3019	5953	9596	10188	6637	4871	2637	11867	5837	17746	14189	7301	4790	5194	18214
NM_013374	19356	25666	5568	12835	1816	2613	6780	8892	17772	20345	1621	2119	3953	3287	3415	3048	12277	9094	1444	1889	4406	7501	20653	19638	1545	1204	3446	4437	11216	10681	22051	5332	1929	10306	6269	14638	16409	17867	11930	4920	4084	17051	18465	34658	35279	7467	9549	5587	17220
NM_014805	3093	5844	5205	5014	595	798	4291	6045	12920	12438	326	431	894	750	727	838	3549	2520	344	415	1872	2891	14128	8991	597	277	2012	2220	4943	4273	2287	313	103	1274	720	1814	2580	2599	1582	788	900	6092	6417	16506	18752	2570	1238	1239	7107
NM_000249	6445	9101	1698	2143	618	945	3142	4585	11979	12507	674	931	2221	2123	2011	1766	5124	2883	84	201	700	1888	7546	9180	405	205	1636	1253	3991	3026	6148	294	104	1406	901	1923	2551	4079	2655	1770	1664	8143	7927	17330	12684	2993	2731	2419	7072
NM_017724	3097	6628	805	705	1051	1330	1177	1735	2582	2260	1008	1716	734	659	643	641	1027	637	776	1024	766	1305	3966	2665	1993	1335	1159	1453	1521	1084	7050	4651	1217	2899	1378	1254	2099	3665	2281	3320	3684	3144	3597	3578	2542	1486	4455	1033	3669
NM_031899	2930	3054	4168	5267	189	295	1148	2127	1592	3055	177	318	1440	1609	1511	920	4472	4597	73	111	973	1731	4554	8526	155	128	875	1447	4360	4574	6510	346	143	2570	1713	6123	7514	6240	4530	1007	967	7047	7233	8166	10540	3198	2131	4093	3915
NM_017875	3871	4931	4432	4261	480	867	1651	2815	3945	5805	519	805	1650	1703	1507	1185	5827	4877	249	288	1165	1547	3780	8121	384	321	1205	1457	3631	3111	4033	292	118	899	724	2425	3170	2482	1730	939	827	3380	2824	4711	5009	2288	1405	2100	3857
NM_005875	1501	2116	5501	3137	740	1180	2081	3664	1485	1562	1600	2938	1723	1897	1775	1625	2787	2172	752	916	880	1652	1281	1613	2715	2139	2326	3564	1661	1569	921	1487	478	1351	719	605	923	1316	799	2249	2978	5900	6306	1714	2266	1276	1152	418	2104
NM_001256167	320	452	195	152	6	26	100	163	179	200	130	187	502	404	494	353	695	527	7	4	17	26	40	65	43	32	178	161	318	326	69	20	6	88	35	102	173	53	33	34	32	275	284	234	191	268	19	244	779
NM_001904	30996	26574	13376	6877	1880	3169	8496	13773	16473	21725	4812	7761	19786	19563	19932	13964	38745	26958	1685	2362	6559	12554	24725	28421	6163	4251	17014	20015	37102	36039	76514	7076	2875	22619	12680	38889	53100	27427	17859	3559	2497	17642	11494	19923	20008	18906	40585	17896	25795
NM_016305	782	1155	1149	2373	117	279	1666	3606	5565	5104	212	247	1142	1482	1127	1192	2776	1341	24	25	466	659	2778	2580	39	30	527	677	1427	1123	1154	39	13	808	413	470	733	606	372	239	149	3590	1912	4571	3835	1550	801	1067	2368
NM_014056	4632	8982	546	607	431	776	2250	3622	12884	11289	467	1205	1346	1220	1123	1330	4989	2250	198	461	613	1938	16741	10013	2727	1664	5113	5763	13742	10501	12253	1291	388	2953	1469	2197	3457	7919	4629	2572	1716	10441	8009	19730	12605	7669	6418	2266	21684
NM_006991	405	503	333	542	209	324	810	1199	1640	1498	189	273	536	447	487	409	667	540	90	102	432	644	994	1277	64	57	210	270	242	307	957	121	49	388	224	298	406	794	464	453	452	1632	1620	2103	1572	336	562	238	604
NM_020696	2654	4280	1167	1224	286	395	1664	2555	5980	5457	682	879	2206	1851	1849	1843	5554	3251	519	653	2008	2699	6216	6234	534	406	1339	1776	2940	2427	3119	515	208	1316	741	1338	1785	1697	982	682	449	4740	3885	9984	8045	2039	1781	733	3917
NM_144638	826	881	772	1289	82	108	435	533	653	1092	46	97	318	436	395	234	2781	2577	53	78	433	688	1100	3673	79	49	342	445	1317	1428	561	53	25	285	226	1899	2279	1184	835	5	9	50	36	74	116	376	207	457	567
NM_015004	1829	3207	945	1017	451	794	1951	3816	4708	6102	828	1435	2235	3114	2694	1854	4903	3465	275	429	903	1925	4141	2651	791	561	1544	2011	3508	2826	5939	691	239	1665	1059	1350	2412	2964	1823	1361	862	7188	2401	7019	6383	2307	3086	2291	3888
NM_144716	790	1244	2655	2613	608	1281	1561	4121	1448	2332	564	965	1048	1271	1152	833	1494	1804	126	240	486	1171	1125	1298	384	246	897	1089	1537	1404	1747	246	112	859	473	1158	1478	1989	1577	1527	1137	5389	3028	2303	2752	1571	1190	1982	1677
NM_012235	2625	2264	4369	7857	517	993	3231	5937	993	3219	1024	1330	7720	7450	7368	4735	16749	19182	235	356	2075	4494	1822	3136	996	800	5932	7812	6826	9683	8946	646	329	3305	2298	6268	6454	5362	4244	1602	1457	13010	12130	3987	8283	5101	5301	9558	3135
NM_001031703	1522	2044	595	1264	235	411	1013	1929	2401	4352	320	569	1349	1663	1510	867	4934	4040	250	374	792	1435	3998	7766	421	238	556	635	2767	2453	4390	507	162	932	581	2755	4127	2464	1795	860	577	4130	2605	8694	8589	1406	1428	1995	1585
NM_014966	5775	6693	8756	11751	874	1588	3534	6096	2294	6550	1363	2104	5665	6267	5954	3439	19527	22758	705	907	3320	6571	5521	7966	884	786	2833	4152	6460	7936	14168	1272	420	4646	2917	12989	15278	11557	9080	3406	2172	15629	11253	9464	16196	5419	4821	9555	6023
NM_005793	862	1024	425	732	101	180	658	937	896	1616	27	50	363	370	363	197	1078	998	67	98	459	758	1339	3068	96	62	353	473	1484	1672	1822	134	53	472	287	1218	1707	1080	753	225	142	1249	1112	1574	1421	587	530	691	1048
NM_024661	1096	1307	187	338	295	456	766	1028	1282	2332	318	525	816	899	840	486	1823	1461	184	283	495	1295	1759	2373	213	125	361	477	1373	1153	4343	126	56	399	223	611	801	943	628	353	311	954	842	980	1060	1000	1569	1151	1008
NM_016453	1375	1445	809	2195	739	1235	3161	4660	1796	4467	319	644	2101	2213	2265	1164	11141	11450	587	397	3255	3546	1565	4761	337	319	1334	2022	4859	6053	4460	165	70	756	435	2544	2367	5352	3904	431	426	2277	2486	2859	4128	1588	1951	3945	1727
NM_001190316	2295	3022	2890	3658	462	891	1081	2254	1703	2876	627	1047	1587	1666	1626	1449	5784	6712	308	367	1324	2178	2952	2707	586	481	2132	2118	4494	4290	4545	463	224	1206	809	3518	4320	6678	4281	753	519	2771	1409	2085	4075	4059	1835	3067	8124
NM_003365	9039	10281	4073	5451	2046	3342	7277	10502	7979	17358	2388	4302	9923	11219	9682	5575	43187	41545	1533	1817	6508	11911	11833	21106	3376	2838	10826	16242	39694	42583	47171	1915	714	6513	3835	19522	21716	22740	16442	4629	3632	17001	12099	15267	17961	9987	16161	17089	7747
NM_001123040	74	102	425	715	4	13	133	340	95	145	4	8	136	108	88	71	139	209	3	4	83	158	96	546	4	4	95	109	198	205	107	4	1	52	70	96	121	109	92	7	8	336	197	138	169	212	102	86	65
NM_018114	3220	3513	4903	7150	199	357	3495	7156	1941	4336	156	263	3192	3283	2881	2152	10706	9816	92	105	2276	3363	4091	5534	63	39	1628	2341	5311	4950	6585	69	35	2055	1281	6985	8073	5708	3880	210	220	3551	3086	2452	3061	4828	2949	5095	6053
NM_017730	4766	5409	11547	14521	1202	2093	4186	6983	5032	9471	1368	2194	4311	4242	4256	3027	17480	15686	381	531	1839	3075	7476	9297	771	611	2275	3016	11400	10352	14985	1292	415	3787	2091	10893	12214	10363	7585	1400	1017	5340	4133	8629	9064	4097	3689	4475	9120
NM_199069	1393	1717	1526	2542	130	238	2099	3256	520	1085	36	81	541	771	612	302	2344	2217	50	54	991	1997	1536	1869	68	52	1015	1151	1679	1834	3993	111	34	1608	1220	5441	4506	5262	4623	145	180	3149	2255	890	1084	1888	2992	3512	757
NM_018031	8744	9335	21445	28986	2338	4670	14091	29186	5553	16497	1970	2778	14762	14107	13240	9135	38052	43967	828	949	8241	11538	11154	14044	1247	931	7056	10461	17892	23156	19514	1425	589	8911	6080	31653	37633	23052	15445	1613	1296	12886	9636	5682	9109	18366	9717	29270	20946
NM_005051	9852	9367	11361	14960	4916	8680	14598	25529	9442	24031	4556	7685	12058	13394	12830	7756	34892	36045	3260	2577	12074	12995	12818	16033	5174	4426	12943	19219	26712	28011	17522	2985	1399	8883	6666	17203	21771	17807	11295	6042	8546	19462	24700	10694	17221	12096	9000	13940	12950
NM_177938	1326	1534	3957	6842	233	385	1294	1879	907	2185	78	206	802	950	883	412	3456	3883	428	256	2032	1954	2384	4267	1	1	1	3	8	2	722	139	65	670	489	3681	3756	3328	2409	0	3	15	38	12	19	2454	194	5264	2657
NM_022903	1111	1167	696	1136	321	600	1086	1893	539	1245	292	571	1049	1394	1217	682	6602	6659	129	231	462	1040	814	2105	189	114	464	469	987	1466	2974	310	131	827	483	3802	3984	3799	2717	414	245	1471	1211	1452	1339	1122	1261	1888	1101
NM_003363	2839	3215	5638	6393	1976	3195	5171	7850	8139	11165	553	1223	1601	1813	1705	1081	3249	2341	267	420	1084	1864	3898	5803	438	299	1045	1092	3142	2768	7538	1536	606	3808	2344	4629	5909	6579	4072	989	711	2669	1876	5026	4613	3150	3422	3637	5373
NM_001640	5138	5445	3501	6245	832	1206	4830	7062	4537	11810	1183	2031	8461	10171	9070	5525	36066	34781	418	598	4037	7226	8982	12212	845	513	4519	6112	12502	14162	28492	300	150	2313	1676	7094	8153	9596	6093	1726	1512	11943	11696	10839	11931	8292	10701	14254	6911
NM_032355	344	445	224	694	50	103	229	502	209	732	50	104	442	403	340	271	1654	2056	15	33	70	375	453	751	60	72	181	510	520	771	2583	202	60	933	474	2938	2990	1554	1386	204	140	1254	961	626	906	598	904	998	382
NM_005778	6336	8738	23533	26725	3317	4387	7030	10106	18451	27520	2697	4206	3983	3955	3729	2741	13016	8360	1174	1643	2318	3741	12724	16371	4746	2660	4658	5523	18488	20291	10218	3546	1435	4625	3311	16341	19037	15882	10239	2724	3041	5233	4933	11210	13237	6525	3042	7613	22940
NM_007024	1665	1922	761	1883	108	196	899	1325	441	1140	130	196	1034	1023	931	620	4522	5021	54	78	837	1515	1409	2627	102	116	1083	1965	2867	3892	5380	155	78	1760	1233	8639	7623	5939	4599	190	162	1821	1772	969	1525	2403	1798	3668	1641
NM_006545	1480	1431	2864	4464	328	565	1643	2436	1800	4091	183	277	858	996	929	546	4787	4257	99	87	825	1138	1419	2664	126	127	626	999	4008	4062	3374	153	50	690	465	2191	2359	2760	2020	331	356	1589	1649	2803	3488	1590	900	2463	2269
NM_007275	1593	1740	978	1562	192	407	1085	2317	1615	3233	207	386	1271	1446	1282	956	5859	5494	93	140	546	932	2864	3140	217	166	751	1187	3486	3397	3291	362	160	1379	883	4474	5155	2301	1723	349	238	2147	1129	2247	2258	2475	1397	2507	2480
NM_016173	772	812	3790	5958	299	490	1569	2259	1322	2452	48	146	418	527	541	291	1518	1726	90	77	712	902	1230	2908	154	61	743	840	2786	3605	2802	100	51	666	475	1975	2191	4080	2703	332	420	1975	2342	1910	2250	1282	1113	1816	2649
NM_013286	3036	2892	2747	4070	649	1572	3000	7963	1810	2587	1526	2269	6923	6913	6550	4874	10749	12679	497	486	2832	4276	4563	5798	574	449	2253	2671	3531	3563	10447	918	409	4554	2791	6452	8158	6703	4541	805	655	4932	3305	2597	1973	8907	5251	10793	9220
NM_015926	2241	2476	1739	3353	156	323	1379	2459	1383	3255	32	61	318	378	357	196	2156	2088	82	83	1012	1340	1705	3815	129	97	848	1086	2850	3358	5406	116	58	931	724	4611	4604	2945	2059	173	154	1675	1591	1635	2055	2624	1716	3942	2092
NM_015407	294	314	453	1164	13	29	287	472	219	382	9	18	112	131	99	67	659	693	7	8	239	623	674	1180	18	23	428	831	2438	2655	1149	11	3	224	151	1310	1144	772	583	36	26	576	610	602	377	312	462	530	176
NM_005485	665	764	1093	2414	755	1191	1679	2596	1146	2379	22	35	54	66	73	28	209	230	277	343	695	1102	1015	2712	540	375	780	998	2474	2703	1327	376	271	539	612	1333	1605	2376	1712	269	304	644	784	419	685	260	708	382	346
NM_004656	2754	3552	7805	7874	897	1537	4198	8567	3407	6282	1018	1670	4772	4586	4347	3039	10247	11197	369	490	2689	5643	5223	8144	695	540	3061	4437	7853	8516	10682	772	273	4099	2639	9151	10394	7490	5167	1315	1033	6726	5410	5064	5121	4318	4882	6274	4313
NM_001276293	1244	1336	5528	6880	449	951	1740	3206	1716	3409	440	664	1948	1884	2072	1189	3988	5361	210	206	1191	1659	1883	4088	297	290	1320	2161	3640	5108	5163	567	338	3134	2571	8795	10662	7676	5198	510	665	2445	3232	2807	4027	1710	1796	2678	3724
NM_003157	2143	3142	836	1225	242	363	850	1256	2667	2633	431	827	1079	997	1022	805	1604	1070	141	235	569	1204	3646	3927	436	277	1119	1423	2479	2388	2838	213	58	561	284	451	697	1380	795	595	350	1670	1083	2335	2040	1786	1167	1261	3569
NM_014366	8831	12324	2401	2355	5510	8213	7572	11666	15631	15918	6850	12273	5118	4753	4481	5088	5403	3383	6694	9157	6658	10757	26310	16195	11965	7255	6731	7088	11243	7976	6694	7920	2155	4849	2739	1665	2642	7868	4482	10264	3936	9964	4287	13751	12220	5223	4790	2438	12222
NM_018446	4035	4481	998	1780	706	1325	3373	4931	3852	4176	268	543	1188	1057	1117	766	2433	1502	331	540	1453	3044	7916	8690	1227	736	3573	3657	9234	8078	5449	960	369	2753	1943	3408	4144	7664	5013	608	529	2595	2355	4716	4628	2091	2404	1610	4121
NM_014041	3813	6432	2322	2315	855	1609	5884	10566	3194	4278	311	646	1613	1765	1528	1368	7824	6427	609	1394	1596	4256	8177	5713	1462	903	2657	2662	3402	2441	5382	1391	420	2541	1387	4519	7819	4298	2834	1004	563	5622	4209	2599	2308	4179	4305	2447	4390
NM_052859	2652	3358	1623	2877	178	355	1466	2308	2335	3494	184	303	1052	1035	1031	627	6231	5510	93	189	1070	2113	2811	4602	130	87	939	1040	2869	2755	4022	176	67	1095	644	3794	4286	2375	1633	172	209	1182	1522	2248	1871	1907	1529	2044	2830
NM_021237	1097	1798	3243	2312	319	423	1132	2363	4040	4889	163	348	494	611	499	455	1102	489	215	359	632	1546	4794	4869	435	364	747	1373	2779	2200	1864	364	127	819	390	630	929	1646	1237	302	202	1279	724	2994	2581	957	1027	640	1511
NM_022899	1729	2675	903	1212	692	930	1469	2157	4046	4274	480	855	887	822	881	592	1451	1137	470	584	1163	1732	4969	4849	806	520	1145	1445	2149	2006	2911	1056	354	1565	927	1309	1934	2824	1715	721	456	1457	974	2113	1449	1731	1398	1460	3626
NM_177966	2292	3384	1317	1245	135	227	1247	2141	3515	4472	166	178	598	546	641	561	2157	2412	76	179	474	1529	5582	4756	134	120	730	982	2156	2016	4872	266	85	1381	703	1985	2487	2248	1515	223	165	2256	1617	2438	2211	1437	1931	1255	2770
NM_007042	1612	2771	1058	775	132	283	968	1904	2534	2940	291	430	912	928	838	789	2159	1265	181	265	931	1677	5584	6094	399	177	1165	1151	2330	1740	3183	308	116	1089	604	1200	1872	1643	1054	303	168	2003	1027	2612	1968	1437	1463	886	2957
NM_000925	5351	8083	1199	1617	494	702	2424	3700	7394	7363	1334	2767	4365	4383	3820	3167	8175	4580	298	548	1612	3660	13790	10681	1968	813	5892	6208	8716	7577	5364	711	219	2750	1619	2593	3762	5475	3470	1015	589	4567	1950	5873	4977	3220	2644	2402	5152
NM_153331	1245	1714	375	343	16	25	166	226	685	747	49	87	263	308	272	228	1464	781	19	29	225	404	2020	1899	67	34	421	479	1066	912	419	35	13	238	107	312	436	620	306	24	21	205	179	312	297	223	179	129	649
NM_014814	2563	4583	2206	2045	1062	2017	3055	5215	3994	4665	2372	3651	2802	2703	2398	2205	3470	2116	510	1165	1001	2411	4241	2246	1968	1149	2033	2285	2573	2133	6900	3458	996	4137	1894	1981	3038	5775	4229	3233	2019	7643	3763	4618	3770	66364	4910	54502	99353
NM_003968	4331	6512	3612	3623	449	720	2677	3749	16337	13044	600	1049	1616	1400	1502	1419	5484	2572	275	412	725	1482	9832	6294	532	462	1406	1689	4943	3910	6145	1368	512	3142	1554	2815	4388	5940	3425	460	458	2635	2200	5793	4452	2798	3102	1148	8737
NM_174907	2684	5073	848	619	408	559	1584	2121	4501	3168	606	983	1042	934	978	1041	893	389	127	204	544	1120	3080	2192	668	418	1686	1853	1801	1373	1657	552	126	1629	806	272	528	1587	794	473	240	2019	1035	2092	1232	2366	1569	784	5181
NM_173824	2129	3115	1817	3011	358	478	1970	2421	5753	4652	224	341	648	479	520	560	1879	1168	34	45	234	486	1784	2379	93	84	466	467	963	781	2152	207	56	635	304	725	957	1428	828	242	119	1108	864	2115	1756	2033	1053	905	4098
NM_018293	745	1079	568	680	390	274	2096	1646	4188	2812	109	122	140	118	99	109	255	120	73	115	258	456	989	901	172	151	516	619	521	485	963	337	95	755	387	194	397	781	418	207	131	1209	954	1159	1095	1554	1146	320	2924
NM_003663	12835	20515	7697	7758	708	898	5690	7479	12358	11332	534	703	1880	1525	1612	1821	4947	2994	353	333	1818	2807	10973	10612	576	414	2893	3679	5970	5056	6083	806	284	4004	2146	3700	5997	6733	3878	781	677	6448	5725	6151	5321	8603	3850	3096	23265
NM_020202	4762	6448	1057	1518	266	428	1817	2794	3698	4270	128	137	455	556	428	397	1384	678	73	162	882	2129	5137	4722	131	79	940	891	2379	2337	4505	84	31	901	472	957	1384	1968	1318	192	175	1548	1286	2289	1750	3253	2446	1686	5098
NM_014820	8349	13671	1134	1531	925	1236	4628	6259	14472	11924	1001	1474	2545	2047	1971	2092	3443	2059	759	1225	2200	4761	18474	11902	2195	1418	4474	4552	6812	5113	7460	1409	486	2849	1540	1378	1979	5913	3430	1723	1217	8240	6255	11762	8747	5413	5024	2905	10649
NM_006070	8789	11345	2055	2848	1135	1587	5050	6530	4264	5421	1092	1411	2449	2270	2365	1588	10488	8324	781	1112	2835	5011	5253	3798	1400	1024	2798	3863	6960	6346	21025	1756	605	4482	2746	12492	13577	16548	9133	1581	1452	6169	6687	4570	6547	7460	7223	6559	14223
NM_017819	1853	3210	481	981	239	467	1359	2268	3704	3164	567	781	1017	951	896	1074	3046	2106	178	412	717	2310	6891	2939	289	155	777	891	1064	927	2966	478	154	1463	609	1098	1543	1220	744	842	268	3859	1543	5407	3777	2097	1693	627	2920
NM_014415	4267	6897	5690	3377	551	667	2094	2494	6963	6321	416	551	806	599	618	695	1081	791	314	380	1115	1616	8147	6439	454	406	1064	1617	1798	1671	3254	700	266	1778	1055	963	1317	2000	1203	1091	960	3935	3371	8530	7179	3826	1872	2269	9717
NM_018394	2698	4107	1053	1532	238	335	1729	2299	5425	4926	129	228	494	537	523	454	1265	659	86	157	526	1116	4355	5115	246	133	1109	1174	2301	1637	2099	409	133	1551	896	817	1206	2182	1268	190	137	1176	1028	2276	2280	1274	1240	843	2620
NM_022488	2732	5559	1392	1545	976	1545	2320	3900	5309	5264	1680	2678	1515	1428	1322	1045	2659	2292	1002	2151	976	2408	7896	6428	1531	880	877	1110	1680	1265	4481	3394	933	2307	1263	2208	2540	2638	1983	2438	1759	5366	3326	3803	3023	4010	2823	3595	6617
NM_014170	1082	1690	373	596	31	75	474	766	1161	1017	80	120	458	405	380	296	1161	1331	20	44	261	619	1401	1282	39	16	345	407	667	454	1263	71	26	551	255	682	859	1250	900	113	77	1231	893	890	793	569	585	292	1001
NM_025146	8472	15051	2251	2042	820	1284	4809	7929	7188	7114	2613	3341	5518	4538	4564	4870	6358	4375	1223	2228	5239	11774	25616	15165	1792	1362	5144	6613	3803	3490	14840	3154	833	8969	4296	3407	5226	6520	3729	2456	1204	14883	6459	8381	5881	15629	13007	7059	21808
NM_016589	5423	7349	1170	2156	630	1097	2167	2652	6096	6057	981	1940	2250	1903	1734	1368	5061	4234	285	688	848	2315	5093	6280	1258	718	1569	1725	3427	2870	7714	1226	473	2155	1116	2966	3814	4651	2824	2194	1770	4631	4097	5196	4089	3478	3154	2171	5548
NM_018266	3870	3352	945	1218	191	377	2060	3437	2933	3852	236	283	1296	1328	1287	943	4402	2453	161	212	824	1502	3814	5224	552	375	2181	2813	8016	6655	2040	390	167	1625	1150	4895	6135	4806	3038	161	178	1431	1667	3078	4385	1661	1128	1550	3468
NM_001125	522	627	792	1140	540	651	2242	2637	4756	6063	62	138	253	226	223	126	524	344	0	0	1	0	0	1	0	0	3	4	3	11	214	89	52	243	157	407	574	39	9	68	106	242	395	93	79	117	93	107	222
NM_004547	4223	5362	1076	2174	180	316	3766	6036	4171	6229	187	366	3014	3847	3080	2340	10991	8445	71	64	1773	3238	4690	6199	69	62	1389	1983	4321	3837	6292	81	31	2549	1304	4217	4564	6106	5203	247	199	4909	3342	3182	3856	5568	3259	4175	4979
NM_004487	10432	13504	2168	2068	7085	8664	8336	12267	10175	8577	5704	8697	3584	3060	3407	3050	3394	1885	3680	4647	3917	5862	9935	8343	10458	6064	6167	6194	5865	5573	5234	11421	4194	7446	4832	2722	3561	6118	3301	3386	3651	3935	4424	4020	4268	10135	6357	4469	20615
NM_014367	2155	2649	436	542	1620	2401	5353	8131	20025	17079	547	1224	1304	1788	1622	1233	2287	1169	822	1181	3280	5522	2970	2672	2273	1455	5978	5975	7501	6786	4788	444	149	1154	649	387	654	3233	2341	1170	576	4057	1421	7853	7431	1699	3334	1377	2365
NM_019069	1402	2058	629	674	53	47	404	352	2169	1963	19	67	187	189	220	152	713	408	60	69	207	494	2847	3457	46	32	258	264	748	643	459	79	28	226	145	322	412	716	367	91	103	607	731	1953	1825	1056	283	574	2895
NM_001146106	1348	1863	2266	2638	439	619	1654	2418	18697	18805	91	146	221	235	232	214	777	362	97	148	389	763	3547	2286	98	83	217	389	1130	1187	1483	450	152	891	609	1089	1291	1052	592	161	153	591	664	837	353	528	565	282	1736
NM_017836	2314	2444	1647	2567	258	524	1241	2030	1124	2571	223	472	1229	1462	1353	807	6898	6717	506	574	1921	3101	6715	12064	825	783	1851	3197	7900	9333	6191	697	486	2056	2007	10278	11412	4544	3429	335	726	1476	3344	1788	2156	3237	1566	4298	4744
NM_001136053	1191	1226	973	2395	142	190	1273	2032	747	2083	50	135	751	801	765	465	4423	4043	52	62	1080	2124	2978	9171	42	32	656	1067	2655	3467	4391	46	43	1070	906	5602	5855	4442	3156	118	125	1300	1350	1210	1697	2522	1511	3816	2081
NM_013336	22007	25045	6814	7507	3124	7169	14634	30573	12406	21538	1605	2916	9970	9720	9537	6424	30608	23700	798	1189	6867	14889	32156	39917	2113	1890	12435	18758	32291	36369	62878	3913	1367	27762	15200	56901	63251	75525	50736	2968	3985	16398	22315	18030	21828	26623	22620	33547	30702
NM_003707	7409	12026	940	1460	1131	1771	2510	4113	3228	5415	2955	5002	5416	6167	5511	3769	11773	10226	977	1921	2023	5604	8465	7438	1164	908	1490	2315	3097	2652	12529	2201	697	3285	1774	3224	4617	6101	4628	4625	2207	10831	5019	7671	5918	6239	5879	8514	8401
NM_002950	24130	27712	3283	4176	3553	6349	9130	15787	15864	22335	3649	6790	8691	9220	8504	5900	23733	16160	1951	2717	6828	12142	41163	45537	4039	3809	9161	14906	33725	30806	51844	4672	2060	13115	8572	25390	31645	30936	21261	6142	5904	16159	15846	28406	27315	19059	15957	26121	23857
NM_014049	2219	2981	1916	2457	451	774	1822	2741	1987	4146	240	502	1165	1297	1195	728	4035	4113	419	542	2328	4519	8320	9266	232	140	722	729	2175	2222	7856	524	222	2108	1334	5596	7343	5855	3997	673	578	2557	2441	2056	2436	4110	2893	5827	6325
NM_020701	1169	2215	1074	1309	845	1438	2061	4179	3283	3488	402	641	730	667	678	548	1271	866	320	531	896	2019	2731	2113	397	238	702	760	1244	1019	2678	1075	336	2057	1235	1699	2337	2255	1451	947	895	2535	2029	2264	1879	2867	1673	2233	5131
NM_003418	18319	28512	8729	10708	5412	8966	17830	25517	37362	39867	4679	8911	9587	12090	10879	7494	29938	18627	3789	6268	11256	21746	50794	74623	6753	5531	13841	19632	24475	20989	36229	5125	1692	10166	5488	9159	15324	16512	10332	9029	6149	25540	17685	35576	29900	23803	16734	19477	40743
NM_006026	1059	1767	15575	17224	458	1306	3237	8930	462	937	998	1504	5639	7209	6293	3824	5880	9945	1241	929	5122	6800	1411	5620	886	705	3568	3020	2397	2776	3103	606	270	2249	1637	2836	3127	1884	1298	986	1129	8183	8298	1393	1950	10073	3173	11313	1379
NM_020187	2008	2392	3182	2458	381	596	2453	4304	1524	3443	329	421	1797	2102	1880	1293	2776	2588	134	197	1359	2454	2476	2212	219	162	1289	1576	1403	1783	6427	183	58	1410	800	1506	2457	2727	1619	564	363	3705	2473	1594	1700	6626	4538	7042	8460
NM_003925	2793	5351	5428	7391	984	1516	3112	4068	5277	4268	574	1007	1090	1000	912	930	1494	826	752	849	1352	2173	6108	5438	488	374	669	816	1466	1181	2731	1101	309	1305	668	823	1445	1732	1170	1419	1173	3208	3480	5826	5344	4089	1530	2174	11392
NM_021203	4726	5612	1060	970	248	617	2134	4733	3057	4100	250	416	1255	1230	1086	905	2352	1546	140	304	1102	3525	10415	11796	392	268	2050	3039	3833	3863	7582	475	140	2788	1667	2436	3352	3811	2557	497	386	4168	2531	4649	4077	5077	3696	3923	5816
NM_015391	3899	5964	470	589	395	808	1707	3439	6564	5741	313	601	738	739	646	732	2195	1020	156	562	587	1994	6539	6526	649	414	1639	1664	2998	1856	3876	1137	364	2670	1443	1521	2555	3195	2171	979	756	4220	2375	5815	4221	4354	2179	2296	10971
NM_006153	2499	4096	1316	1151	220	231	1247	1348	3868	3419	223	299	597	559	552	522	1207	535	277	346	1061	1511	5270	4726	329	254	765	954	1521	1157	4040	622	240	1701	1146	1182	1911	2114	1283	284	221	1642	1157	2375	2069	1349	2246	895	3647
NM_014154	2706	3469	2316	2063	279	366	1019	1369	4197	5162	363	728	853	922	917	659	3636	2203	195	317	329	731	4216	6046	418	226	678	754	2555	2320	3699	630	220	1050	528	1664	2070	2332	1411	476	230	1595	846	4078	3121	1664	1109	1711	5426
NM_004766	12470	18208	1688	2208	2482	3603	8737	11065	18629	18393	2149	3611	5342	4973	4903	3969	8019	3778	1025	1488	3322	6222	26351	22151	3059	1887	7103	6968	14087	11391	17864	4767	1647	10481	6234	6820	9821	29566	16547	4685	3749	14409	10887	25761	23913	14275	9634	12800	25969
NM_014245	3084	3934	1115	1517	333	606	2419	4054	3986	4172	370	737	1706	1961	1852	1516	3918	2804	158	244	1222	2010	4730	4493	576	392	2139	2705	3715	3140	6156	482	185	2276	1468	3378	5364	5011	3441	761	672	4367	3336	4852	3655	5017	2734	4168	5045
NM_173552	1056	1711	1185	1702	127	129	1342	1718	1455	1179	220	302	892	788	909	807	2847	1726	66	148	419	1375	3259	1825	111	84	657	987	1274	938	3303	356	90	1847	858	2807	3538	1488	1036	67	63	961	661	846	683	2192	1572	847	4381
NM_032025	9052	13184	4027	4002	2130	2917	9692	12847	23183	18388	906	1696	2267	2059	2059	2160	5097	2261	2737	2969	6987	9619	24051	22519	4728	3156	7370	8306	15127	9388	9726	1693	626	3419	2148	3186	5343	6125	3894	1789	2325	7079	12546	16852	17126	6229	3911	2693	15017
NM_007107	12345	14274	1242	1667	1023	1881	11892	19617	11879	12202	771	1129	4056	3461	3487	3337	8261	4585	485	920	3126	8125	18758	18256	1275	831	5817	7612	13307	11459	27391	2596	752	12294	5886	9588	12111	19379	11130	1377	1449	16398	16431	21691	22821	8393	17136	4711	12759
NM_020307	6026	9576	56464	40068	3981	8928	4996	10262	10845	11340	2135	3268	1598	1492	1446	1147	5618	4952	3663	6521	5119	12345	13847	19015	4564	3458	3768	5003	18438	17839	4666	2207	947	2076	1453	6226	8308	6508	4616	4301	5170	4598	6558	9953	10869	5971	1678	4079	18106
NM_024996	6632	12580	917	970	637	962	2293	3195	8859	8546	925	1111	1612	1453	1396	1397	2517	1264	313	1185	919	4042	16617	12768	823	593	1269	1681	2005	1636	4412	1584	462	2752	1623	1441	2384	2497	1375	2199	996	7457	3371	9316	5357	4630	3019	3119	9054
NM_018657	3521	5110	2205	2392	348	528	1451	2028	3855	3549	276	455	595	526	515	487	1795	941	365	636	628	1380	5338	7465	425	343	658	772	1893	1363	1683	726	347	864	591	901	1349	2040	1193	484	273	1702	1179	3810	3477	2284	773	1198	5388
NM_003262	7695	13912	3742	2992	1937	2712	8987	18304	7907	6723	1242	2457	1795	1737	1584	1931	3252	1397	1239	2158	3087	6038	16622	12022	3855	2473	5622	7701	6122	5429	5610	2646	951	4854	2865	2336	3261	5750	3131	1515	1031	8257	4369	6555	5112	8106	6567	2663	9328
NM_005414	8831	14036	3823	1794	332	549	971	2252	1422	1209	2942	4263	2303	1760	2068	2333	3998	2201	1042	1847	1843	3681	10276	12581	719	607	739	1203	1358	1264	1574	6197	2209	7310	4438	2749	4336	2120	1086	469	388	1417	1483	1549	1256	6815	1036	1428	16794
NM_033540	4060	7097	2080	2947	1476	1691	6090	7095	18424	14906	542	700	852	676	679	720	1686	881	459	919	843	2198	11522	7411	923	710	1201	1455	3751	2864	4157	1718	586	2325	1229	1159	1927	3748	2080	769	491	2356	1744	5818	4361	2782	2247	1241	8436
NM_002492	1572	3207	537	768	741	1053	3170	4488	6150	4534	405	857	656	818	753	804	1952	1228	822	1275	1949	3980	7366	5334	1299	811	2380	2489	2869	2016	2005	909	339	1723	930	1009	1995	1683	943	1621	1351	6523	5442	5963	4850	3755	2156	1097	4714
NM_145261	605	857	657	1086	70	104	639	1337	1261	1386	54	152	623	798	641	662	2581	2131	31	41	487	1037	1817	2512	47	26	636	684	1276	1286	1313	67	16	544	304	859	1310	1139	642	276	222	2683	1784	2469	2958	1099	637	702	1686
NM_020166	1091	1567	1008	1224	1852	2646	3151	5174	7381	8450	784	1449	1095	1034	981	784	1673	1445	781	816	1166	1440	2104	2145	1192	452	1062	797	1686	1385	1985	1231	419	1069	681	832	1146	2100	1207	1480	1300	2629	1971	3302	2489	3796	958	3219	6394
NM_018622	2364	3936	985	1167	247	464	1762	3202	3606	4608	337	508	1470	1564	1462	1194	3671	1674	128	275	1005	2510	4278	4597	263	174	1379	1271	3141	2502	3226	245	85	1604	806	1327	1937	2359	1390	514	300	3827	1987	4307	3250	4019	2129	3090	5617
NM_004423	3124	3093	4623	6067	842	1347	3219	6209	2498	5133	1079	1562	4413	4228	4138	3014	10374	11456	850	1129	4959	7668	6132	8865	1546	1232	4716	6466	9175	9543	6046	1299	497	4393	2952	8829	10697	9434	6476	1913	1951	10237	9952	4561	6287	8872	3818	13126	13358
NM_003907	3008	3710	5285	6651	754	1238	2971	5028	5075	7699	679	1300	2333	2159	1952	1414	4695	3917	595	759	2500	3782	8410	10037	1013	673	2050	2970	4952	5546	5418	726	263	1885	1086	3308	4656	4075	2620	2056	1520	7332	5246	10408	9561	4855	2231	6084	8129
NM_018358	2331	3204	3370	3805	858	1426	2159	3986	2235	4027	952	1454	2055	2067	1997	1283	4503	5164	540	838	1642	3220	6025	7521	1017	658	1469	1839	3776	4093	5982	1292	374	2092	1329	4909	5700	5546	3720	2188	1223	5030	2959	3891	4492	5338	2565	7631	7266
NM_006232	2948	4270	3212	3570	436	635	2409	3521	10113	11016	486	927	2709	2969	2461	1938	13151	8640	704	842	4377	6160	14199	13733	534	338	2032	2389	7520	6416	7856	478	152	2062	1130	4653	8704	4583	2807	1114	625	6330	3114	10757	10214	4150	3078	5381	11938
NM_004953	19288	28255	7243	6787	7606	13944	14707	30479	8915	30276	12580	21264	25723	25154	24582	17629	32475	33220	5528	10117	13569	31623	32323	35623	10503	7448	14635	18788	22191	25291	90358	18405	5400	32679	16207	28136	35880	47793	34157	23590	12113	55255	24357	20856	25207	47340	43910	66755	62569
NM_022149	904	1667	470	726	181	369	1041	2388	2185	2446	558	919	2093	1844	1882	1499	3079	3043	738	1057	2059	3177	4493	4323	1590	777	2097	2564	2582	2765	1781	255	86	442	218	389	651	2184	1498	537	345	2626	1721	1678	1309	3948	1250	3339	4873
NM_080652	3789	4270	579	885	195	318	1321	2169	3150	3777	88	166	534	588	560	362	2853	1921	79	180	1386	2715	6858	7645	135	108	1307	1762	4467	4051	4164	131	37	919	570	1957	2282	1778	1232	554	394	3863	3065	7737	6984	1742	1362	1344	4434
NM_004593	13700	21961	42188	30781	2539	5272	8727	16711	25015	26858	4031	6020	7593	7033	7259	5739	24814	14543	1380	2836	3571	9921	35888	50376	2263	1153	4324	3867	11122	8153	20045	3316	950	7170	3372	10358	13107	14363	9050	7188	4139	22857	13017	25325	21210	12747	8793	9860	25272
NM_016306	2290	5069	3511	1375	2255	4433	2267	5712	3344	3497	4034	5808	2316	2033	1801	2183	1559	1226	1374	3942	1531	4761	9708	3972	4241	4203	2469	4783	3619	2892	3985	6797	2052	5039	2723	1807	3260	4306	2743	6147	6296	6272	4766	2955	2143	4396	3922	2633	5728
NM_018138	1224	1401	944	1653	103	139	558	788	2402	2997	114	182	370	395	360	297	1686	1152	85	158	363	711	3281	4281	165	128	409	562	1856	1631	2228	290	108	854	461	1845	2111	1002	593	303	203	1926	1005	3565	2893	746	620	558	1832
NM_005017	1938	2367	1808	2230	684	910	1542	2485	1482	2618	279	393	616	608	653	500	1092	1028	130	308	344	1017	2070	2566	441	368	726	1069	1259	1338	6280	1562	524	2552	1468	1891	2597	4128	2594	1106	908	3018	1968	2503	2556	2176	3096	2458	4864
NM_001105573	2181	3994	233	251	271	387	1378	2111	4268	3894	507	668	1075	843	874	968	1959	1126	584	1002	1415	3302	10916	10165	598	381	945	1122	1837	1388	3000	873	215	1550	791	573	964	1112	634	1292	737	6144	3286	8199	6385	3853	1658	1978	9108
NM_017861	1593	2891	333	218	113	212	941	1437	1638	1363	106	167	230	226	262	215	536	281	138	141	786	1022	3272	2879	141	84	506	508	939	714	1244	94	35	400	226	288	534	683	470	267	243	1672	1868	2102	1630	1708	1094	790	3481
NM_007362	3751	6218	2308	1798	1433	2237	6102	11073	10720	10325	1391	2221	3116	3183	3431	3019	3908	2268	785	1247	2820	5719	9277	6680	3846	2662	8228	9608	8050	6829	6085	1913	619	4375	2608	1586	2776	6395	3640	1917	1227	8826	4343	8336	6284	6896	5002	3844	13153
NM_032288	3448	7375	1812	1126	1083	1620	5042	7186	12425	10692	265	474	527	456	490	434	1273	731	329	646	1310	2886	16491	9895	781	433	1563	1970	2123	1644	6588	1570	553	3739	2387	2138	3318	4182	2227	2513	2043	10168	7852	11438	9962	6579	4424	3268	11004
NM_000996	9821	15255	7885	12528	2277	3947	25882	62251	30985	25510	1877	2685	10160	15704	14767	17544	13385	6498	2605	3100	30662	40286	38673	37101	3713	3195	22167	20635	18535	15019	14313	2035	875	14696	13981	4898	7292	17447	13213	2972	2912	48573	30659	36732	30223	32834	15892	12854	20348
NM_003501	380	382	343	529	372	675	1529	2256	464	851	76	142	289	402	347	228	348	363	35	38	310	387	135	157	160	122	732	928	655	665	637	303	140	1521	1095	958	1251	1408	905	164	259	724	1007	253	275	1436	818	1610	963
NM_018126	5618	8091	1121	1157	112	191	1087	2247	4763	6067	589	718	2046	1644	1728	1849	8635	8433	79	215	889	2957	17560	12383	213	196	1834	3078	3990	4154	11014	396	101	2626	1232	4167	5574	3004	2110	496	238	5143	3611	7595	6683	2648	4427	1390	5275
NM_001115007	1285	2007	523	595	196	237	819	962	3242	3318	219	269	355	298	290	273	1075	682	273	327	716	1054	3605	5689	1306	456	2191	1538	5316	3694	1879	515	131	918	360	933	1028	910	629	468	430	1904	1789	2978	2401	1081	782	647	2633
NM_002111	5717	5384	7568	12136	4821	6977	18652	27231	7475	13348	1639	2326	8049	7235	7872	4871	15192	14329	337	589	1775	4013	3375	4823	1596	1145	5629	6959	10355	10308	11783	1760	662	6715	3879	6308	7865	7011	5127	1450	1249	6530	5598	4827	4995	8368	6176	14068	15142
NM_001100399	18536	28494	5090	5501	2831	3405	7612	9690	27434	23686	2821	3658	3966	3105	3406	3607	6822	3602	1759	2499	4164	7293	27401	26570	2894	2137	4843	5962	9599	7548	16673	4985	1612	8601	4697	4018	6284	5996	3361	6131	4306	15860	12946	23868	16694	10286	8389	5349	25127
NM_133370	4725	6986	4803	2903	2763	3791	5363	8991	10172	10412	4296	6328	4123	3479	3443	3489	5076	4041	1211	1766	1935	3507	7396	6364	3767	2525	3624	4297	5222	5096	4546	2776	1012	3051	1966	1845	3091	4577	2520	3324	2241	6709	3412	6957	6309	5638	4036	3802	16598
NM_001256425	41328	61507	644	912	303	281	849	1180	4694	5549	596	805	1547	1209	1312	1324	3079	1943	386	484	1798	2955	6505	5386	1664	1078	5576	6153	8702	8060	16117	3617	1624	11846	7969	11508	17275	8564	5520	1695	1203	7523	5456	10740	6810	1731	8381	974	4916
NM_001008388	3686	6638	656	487	91	153	1735	3377	4142	3682	224	310	1301	1646	1550	1479	2810	1844	50	69	903	1778	5465	5493	172	93	1781	2570	2276	2161	2492	94	24	1267	626	1079	1339	1754	1277	326	202	7527	5110	5420	3854	2228	1952	1468	3363
NM_017733	2992	3795	3497	3321	251	348	1540	2293	2597	3293	175	275	1182	919	923	718	3127	2985	142	151	820	1346	3364	3114	308	293	1063	2239	3153	3411	6063	458	147	2009	1107	4592	5609	3330	2182	361	319	2462	2193	2911	2880	1826	2484	2263	3524
NM_012318	3682	4697	2657	3303	808	1211	2607	5598	1888	4387	958	1539	3323	3013	3018	2304	5761	6058	300	610	918	2234	2868	2455	995	822	1566	2424	2489	3037	12121	2138	721	4234	2766	5179	5972	5348	3823	2916	1166	12259	5009	5971	7332	3883	6749	6039	4937
NM_005882	3226	4588	5286	6993	1160	2147	2263	3672	3160	6307	2597	2977	3782	3541	3252	2285	16296	17260	333	512	748	1668	3869	3340	1265	889	1902	2290	6421	5791	17219	1947	888	2857	1913	10057	11532	12318	9199	3431	2926	6308	4863	6368	6365	4548	5819	7059	5765
NM_002938	8474	10202	6317	8073	1024	1769	6200	9883	9372	18553	697	1053	3718	3798	3728	2745	14188	12387	348	378	1962	2963	7647	10655	518	418	1957	2940	6726	6335	11952	917	371	3800	2494	8504	10530	10271	7188	858	663	5052	4500	6782	7649	5309	3747	5038	10997
NM_014743	6166	8255	868	993	487	661	1631	2852	6228	6521	779	1135	1525	1411	1608	1428	2968	1807	298	397	808	1278	4931	3739	1315	1039	2193	3047	3693	3386	3840	986	395	1811	1259	1374	2104	2889	1679	943	1004	3454	3950	6333	5577	2465	2051	1428	6218
NM_005112	20688	27913	10769	13391	3690	7919	15675	29762	22586	45169	3089	5266	14493	16412	15092	8839	54486	53439	438	798	2564	5262	11452	15159	1754	1911	6617	11272	26341	26512	81693	7195	2887	27130	17416	70447	84552	96423	70447	4294	4128	18829	18912	24262	19882	19634	30365	31949	19328
NM_173463	233	311	8	3	1	2	3	5	1	5	124	281	304	361	311	246	432	388	0	0	0	0	0	0	12	10	22	31	62	50	286	211	137	415	375	376	481	826	541	0	3	1	10	9	2	893	173	649	1022
NM_016531	5044	6958	4593	4786	452	676	2383	3250	777	998	210	365	627	656	708	552	1876	1314	303	331	1651	2052	3975	4428	1300	996	4121	5670	8477	7424	4176	937	398	3213	2082	4286	6388	3188	2004	863	539	5297	3536	4226	4499	3124	2199	1393	7983
NM_015173	2015	2652	5677	5983	1443	2445	4951	7801	4930	6418	1701	2714	4484	4587	4474	3378	7593	6280	221	201	568	882	1050	1364	1050	1019	2010	3073	3495	2922	4342	2500	886	5170	3120	3069	4093	3289	2223	218	258	860	875	1172	2306	1783	3062	1656	2336
NM_005339	6874	11220	1841	1545	822	1403	5542	9488	11834	11048	1966	2510	5272	4350	4406	5128	12210	6390	293	645	1750	4447	13148	10897	1044	694	4355	5842	6721	5163	8286	1183	338	5549	2586	2839	4154	5737	3410	2158	1347	17930	9125	18727	12821	6552	7757	3258	11815
NM_002913	4082	6691	2220	1685	2117	2394	5337	6247	4496	5427	2690	4156	3603	3264	3179	3231	4396	2389	1490	1763	3543	4910	3579	2957	3883	2359	4996	5437	3130	2098	6165	2210	731	3285	1672	1689	2747	2840	1732	3036	2452	6721	6225	2882	4152	3747	4866	2097	6795
NM_006345	4271	7775	1575	1346	1254	1641	2984	4049	9862	8254	2221	3253	2137	1999	1907	1653	7427	3941	486	759	1137	2297	10959	8762	1152	609	1660	1503	4540	3358	7452	1561	558	2581	1537	2651	4057	5755	3370	2553	2076	5503	5138	10970	9541	3218	4230	1538	7621
NM_030917	1888	2485	1210	1465	1200	1919	2706	5215	2558	3554	1249	2266	1694	1719	1637	1276	1797	1681	456	663	971	1967	2017	3108	1099	645	1368	1368	1277	1256	2020	1007	332	1775	1062	841	1584	2871	1869	2964	2473	6820	4154	2858	2002	2440	2972	1951	4243
NM_152540	1327	1494	754	1096	487	752	1178	1810	2428	3804	303	362	536	439	447	385	1009	1018	49	133	151	620	1068	1366	229	125	284	461	813	722	2969	683	186	1253	579	1328	1560	2467	1815	1233	544	3091	1269	2974	2551	702	1243	1025	964
NM_004898	3586	5633	964	1170	219	308	1024	1554	4181	4204	478	524	965	816	819	942	3188	1747	94	164	436	982	5724	6081	363	269	1072	1451	2899	2248	8463	637	166	1832	957	2183	2635	2800	1868	504	411	2207	2286	3585	3968	2451	3363	1514	5967
NM_024592	805	904	50	152	30	42	263	410	141	160	114	198	700	936	866	492	4746	2385	99	92	557	716	3255	3771	88	74	424	447	1102	703	1601	204	66	871	446	3092	3540	1014	814	176	249	1799	2156	2856	2501	1254	545	1149	2916
NM_018261	2226	3243	1181	1494	944	928	2389	2278	4511	3529	752	1132	861	879	742	779	1307	803	321	434	750	1221	2601	2081	621	454	843	915	1427	1193	2591	1953	594	2811	1405	1222	1842	2600	1428	1840	1723	3406	3977	4847	3405	2078	1956	1100	4585
NM_002092	7042	14010	2295	2090	1380	1822	5577	7276	12589	11970	1782	3073	3854	3544	3390	2948	8046	5666	910	1209	3442	5436	13808	10296	1487	892	3088	3450	6153	4804	10224	1777	589	4058	2337	2969	4720	10009	6130	2701	1565	8931	5043	9899	7453	7085	6858	4241	13295
NM_032217	15085	17657	4825	5801	2290	2597	6272	9037	11792	20130	3223	5260	7794	6283	6546	5843	24204	14440	1152	1739	3236	5624	19986	17244	4535	2886	6957	8443	23203	19199	21129	4787	1576	8359	4814	13679	16013	12390	8542	5376	2915	16821	8941	28481	30451	6303	7449	5691	19244
NM_015436	1101	1663	1460	1224	507	880	1622	2428	4114	3798	553	891	991	913	813	762	2930	1500	298	491	520	1103	3314	4587	475	340	684	824	1663	1188	1836	910	329	1208	622	1137	1899	1558	804	1116	805	4214	2117	5217	3234	1290	999	734	3646
NM_014933	13760	18197	3527	5158	3236	6100	9991	16537	13840	20686	1706	2835	4541	4033	4198	3289	15858	8563	453	866	2153	4552	12659	13392	5602	3481	16964	17562	58960	49002	30659	5256	2249	14687	9792	24123	26338	37155	25804	5488	4089	15789	14625	31174	33949	9261	9481	7833	21962
NM_021204	1994	2098	783	925	567	799	2189	3177	2496	2531	1556	2063	2709	2778	2565	2084	3143	2192	225	356	758	1421	2013	2373	839	548	1912	2130	1695	1530	2267	721	237	1620	946	736	1190	1818	898	1205	948	4690	2934	2645	1951	2937	2864	3424	3160
NM_000671	7870	13526	1392	1645	470	790	2549	4191	13175	12454	1290	2795	6521	6534	5934	4615	25906	12227	224	327	1947	3847	16362	15372	2432	1362	10293	12267	26046	18609	28264	612	195	3439	1583	4030	6810	15761	8807	2281	1381	11170	6520	24606	20841	3627	9016	2624	10902
NM_176867	2286	3518	772	752	315	507	2001	2394	4195	3599	172	283	507	516	512	370	891	556	72	110	580	1297	3690	2792	42	40	443	492	1065	816	2931	130	64	837	564	501	875	1365	1061	528	332	2453	1992	3686	3367	2826	2223	1682	3292
NM_005327	1705	2046	1295	1638	1311	2017	3199	4464	5780	8017	782	1644	1855	2192	1873	1352	5273	3169	1015	721	2244	2464	8125	6956	1280	600	1923	1626	2906	2226	5734	453	242	824	635	1493	1800	2217	1443	1979	2144	4485	6428	2714	4026	2944	2396	2805	4501
NM_006323	7375	8844	4274	4685	396	455	2511	2741	7277	10732	415	521	1476	1156	1235	1073	8230	4704	139	180	969	1624	5944	7594	447	288	1996	2478	9541	6625	14017	641	248	3057	1779	9096	10246	6204	4501	609	448	4100	3158	10142	11204	2096	3472	1827	7121
NM_057175	5925	10327	1809	2207	1093	1370	3904	5153	11094	9269	2997	4486	3900	3245	3135	3808	4044	1997	500	1119	1093	3061	11586	7128	1461	940	1955	2517	2113	1751	7897	3474	965	5088	2350	969	1635	3636	2126	4198	1782	14746	6511	15042	9884	4938	6444	1800	8044
NM_006874	2240	2743	1767	2285	371	724	1321	2283	3115	3393	722	1092	1351	1281	1292	1053	3367	1706	418	480	967	1339	5524	8843	876	590	1322	1538	3656	3028	2633	628	227	1138	753	1532	1937	1648	1164	1032	733	3332	2265	5954	5679	1936	969	1345	4311
NM_032547	3298	6596	376	325	193	278	2145	2420	7363	4915	193	279	411	398	420	524	1356	438	25	32	228	411	1732	1144	444	262	2782	3140	4406	3120	4199	308	124	1937	1015	594	1148	2956	1409	351	287	3049	2381	4377	964	2487	3918	434	4837
NM_014885	741	1108	260	424	87	138	509	624	2269	1909	51	148	163	151	146	138	697	296	27	47	121	236	860	1068	110	76	201	276	744	577	907	129	36	293	137	303	525	576	359	246	162	1050	721	2308	2058	336	360	171	845
NM_001166104	19	11	768	1047	6	0	10	18	22	36	30	33	98	49	60	87	189	143	1	6	7	27	17	26	2	3	34	38	58	58	15	230	58	863	385	814	1077	210	161	6	9	19	49	29	18	24	4	9	55
NM_014447	2118	4056	756	725	99	102	719	719	3284	2490	404	522	967	686	688	900	1752	916	44	95	344	952	3312	2257	140	111	704	1002	1140	893	2644	204	86	1150	554	698	1217	1597	985	314	229	1726	1554	2074	1202	2047	1902	572	3990
NM_001257069	88	139	348	365	981	1397	809	1417	453	505	349	808	192	165	192	156	83	58	82	235	62	141	132	132	456	362	112	230	92	97	289	469	213	171	124	45	67	138	89	411	456	386	312	210	163	270	223	210	434
NM_016205	359	426	0	0	0	0	1	0	0	2	26	23	87	42	73	86	98	61	0	2	1	18	1	2	215	111	479	556	465	419	2499	421	83	871	352	225	266	2666	1389	0	0	3	0	0	1	78	2389	31	103
NM_017867	775	1963	243	206	253	346	787	1202	3639	2810	314	653	587	530	437	564	861	418	64	108	318	698	1355	903	87	59	220	228	270	216	889	247	89	884	394	309	644	1161	687	610	500	1768	1524	1579	1172	493	754	135	1269
NM_020827	4281	8531	1150	1463	634	748	3492	4395	7030	5943	726	871	1064	937	992	1052	2932	1337	311	563	1133	2786	5193	6203	1413	859	4181	4456	5475	4422	4496	768	288	2220	1264	903	1393	3355	1973	1087	779	6131	4940	9238	6948	598	2755	271	1525
NM_031953	1148	1409	1956	1639	2348	3120	8499	10029	9011	7958	428	551	650	582	610	601	833	441	184	220	717	1004	2086	2458	792	629	1892	2363	2776	2490	1449	390	140	987	595	521	825	1772	1141	409	436	1151	1349	2365	2105	173	957	108	358
NM_133474	1456	1274	2228	2709	451	597	1178	1867	3304	2419	1721	2234	1493	1174	1236	1188	1295	753	387	435	615	872	1870	1995	719	563	684	1094	1082	1081	1036	473	168	591	304	233	400	770	438	625	438	1628	1493	4086	3946	1252	825	450	3688
NM_001328	2646	3668	10097	15663	1288	2650	7850	13395	4292	7664	753	1259	4037	4853	4590	2712	12281	15062	516	511	3113	4402	2528	4327	1104	853	4236	6392	7523	9271	9514	1111	509	4262	3251	12496	11100	13531	9275	1319	1364	9712	8290	5426	6286	7790	5009	12669	4047
NM_175918	918	1210	4660	5003	49	71	604	1247	285	497	79	87	566	504	470	369	6024	5875	21	29	289	390	637	418	71	50	615	956	1715	1770	1945	30	3	262	133	2125	1823	1437	1034	31	28	535	460	341	765	304	488	390	1601
NM_138385	1501	1544	2481	6702	122	210	1207	1791	545	1308	163	309	1788	2016	1966	1020	9585	12268	28	27	356	753	365	1643	128	118	1475	2316	2929	4964	4369	69	42	997	734	5916	4746	4468	3454	313	339	3657	3926	2305	3812	1407	1792	2231	1099
NM_006454	1381	1537	6474	10440	680	2036	2114	5875	566	1394	409	596	1347	1275	1225	854	4426	5043	679	571	1897	2322	2035	2632	934	836	1535	2879	5632	6516	5032	3143	1408	4947	3879	16708	16725	13572	10721	533	765	1719	2888	991	1878	5127	2310	6478	2700
NM_024511	781	1557	1211	943	277	332	1292	1572	2892	2050	326	353	395	302	286	391	674	472	152	185	439	717	2188	1551	212	185	420	517	738	614	867	457	132	743	353	351	472	698	345	554	413	2207	1832	3048	2478	1056	689	323	2844
NM_003703	1963	2996	1460	1678	2472	3451	4339	7269	2052	2802	2342	3208	2830	2369	2389	2001	1734	1803	1319	1882	2600	4364	1722	1201	2198	1586	2230	3214	1044	1070	3986	2947	801	3588	1923	1067	1542	2573	1666	4799	3355	9416	5567	1994	2098	4524	4466	4142	4946
NM_002337	4497	5502	3826	5212	1624	3087	2249	4544	2629	5231	1744	3755	2957	3944	3468	2181	16491	12520	1038	1634	1623	3237	5785	6564	4514	4024	4709	7299	15418	16561	17513	2592	957	3341	1771	16812	18521	13353	9813	2990	3583	5177	5477	4922	5647	6701	7519	10153	5910
NM_032927	1081	1704	548	689	43	90	858	1561	2952	2913	47	71	501	457	468	321	2593	1554	6	17	228	404	1439	1811	34	18	624	750	1934	1470	1596	14	14	321	237	1114	1492	1387	715	52	71	1074	947	2402	2005	819	668	563	2224
NM_033296	10866	20769	4644	3240	1841	2697	5865	9745	6299	8455	5496	9655	9844	9700	8978	7989	11363	9840	3344	6520	5417	11472	17365	7643	10816	6843	9633	11845	10111	8259	18862	14799	3902	14515	7760	7532	14026	17124	10410	7426	6276	27282	15230	10799	9932	26949	17374	17920	30658
NM_015274	1338	1627	3827	7514	401	779	1667	3242	819	1429	66	171	378	430	470	182	1176	1574	142	162	694	1029	690	592	298	195	796	855	1517	1851	5725	740	319	2500	1848	7036	7021	11527	7696	358	756	1792	4111	671	1056	1989	2174	3609	1771
NM_203462	2701	6249	737	781	755	1003	2301	3466	8083	7566	1171	2168	1938	1983	1749	1711	2758	1824	329	686	894	2150	7936	4906	1869	1143	2485	2952	3831	3336	4272	1060	329	2033	1132	1122	2319	4029	2499	2190	1836	6106	3132	6569	4907	5310	2854	3279	15271
NM_018366	712	1037	1353	2270	206	503	644	1230	698	1010	191	236	563	622	567	358	2693	2177	91	127	366	667	1096	1135	196	122	508	626	1444	1614	1709	126	62	351	270	1208	1381	1954	1731	447	363	1890	1585	2020	1768	1136	674	1304	1307
NM_025196	2609	4347	1039	1210	1170	1301	1729	2637	3142	3824	1140	2004	1089	1066	983	750	1591	1131	721	2038	894	2603	2792	1665	4031	2613	2087	3416	2676	2226	6214	3017	944	2299	1168	1227	1832	3223	1981	3165	1249	4584	1463	2902	2536	2796	3656	2094	3827
NM_001113363	5695	7521	4879	3920	604	1009	2561	4601	3707	5230	1061	1413	3849	3792	3651	2704	11908	10201	220	406	1641	3420	6355	4314	970	709	3617	5143	6800	7088	13438	621	220	2525	1629	4110	5173	7037	4722	2222	1676	9685	7405	8069	6463	3462	5743	3451	6704
NM_012161	3245	5745	2745	3079	487	876	2097	2593	7187	6452	525	1159	1286	1317	1405	1068	5850	3692	282	282	991	1226	3679	3734	408	288	1012	1221	2288	2129	5805	1553	480	3865	2128	5192	6423	3183	1786	497	555	1558	2010	2737	2708	1444	2852	842	4249
NM_153365	1469	1911	5568	4136	155	260	760	1100	2581	2216	111	138	218	230	203	181	586	299	63	77	446	673	2464	3100	303	182	1272	1505	2525	2271	1147	76	34	502	315	628	733	683	419	384	418	1530	1964	3488	3271	1048	592	473	2533
NM_015907	2692	4136	1528	1258	1940	3363	8239	15791	15844	19305	605	1040	1850	1776	1740	1454	3231	1768	170	500	733	2048	3366	2540	4616	3084	5478	10119	10693	8939	5805	1181	440	3196	1791	5437	7559	5374	3553	2010	1216	9359	4107	8252	6835	3418	2608	3086	5524
NM_001358	15467	23771	5934	4819	3274	4848	9513	13147	31368	32119	5338	9761	11490	9392	9746	8948	21511	12916	2060	3524	4355	8971	43289	30595	4193	3066	5478	6963	12588	10100	20740	5894	1595	9039	4460	6639	9703	13813	7931	7550	3732	19436	9312	33839	27305	12071	11352	10314	30457
NM_001145432	1150	2036	274	420	175	341	861	1564	1747	1509	260	409	596	777	686	580	1097	714	190	292	338	752	1423	1272	524	441	699	1060	1228	842	719	231	87	296	171	236	407	955	632	330	265	1368	1233	1754	1243	709	614	265	887
NM_015990	11640	17051	2330	2410	421	655	888	1606	3819	3565	923	1681	1226	1191	1215	1048	1936	1084	701	1093	1404	2644	6935	10093	2319	1540	2638	3442	5752	4623	4484	3852	1332	5365	3278	2234	3739	8433	4142	1684	1497	3307	3652	3402	3949	4650	2814	2926	8829
NM_006859	674	1297	515	656	222	339	649	808	1707	1668	217	377	398	342	348	342	774	439	116	195	254	456	1180	1319	402	233	419	457	1123	745	948	229	74	324	143	207	312	499	328	577	557	1388	1774	2889	2347	263	437	153	719
NM_017830	7261	11630	2172	2589	737	1190	4227	6638	11547	10282	1191	1827	2292	2364	2266	2299	5604	2586	329	469	1537	2841	7753	7916	659	447	1979	2313	3887	3191	7256	916	280	3174	1852	2393	3596	5647	3304	1961	1602	10042	8639	13993	11277	3418	4595	1274	6698
NM_015115	3476	6349	1359	986	368	377	1341	1412	6343	5259	800	1265	1161	929	1049	1154	2950	1370	626	677	1656	2077	8302	7162	773	570	1368	1889	3359	3258	3361	931	343	1452	1106	1243	1937	2491	1307	740	560	2507	2201	5406	4046	2194	2257	969	5043
NM_006452	22975	36106	1060	1479	2315	3361	11992	15245	62795	61722	7119	9676	16656	14686	14924	14557	99852	50080	2996	3676	9957	14354	76618	60575	5736	2883	12017	10145	44608	29420	34940	3507	896	7224	3423	11572	15588	19765	11524	7316	4317	31032	21858	92050	75730	9813	11102	5974	28469
NM_006947	11219	19344	3445	4520	2178	3271	7807	12078	18062	16304	1602	2814	3581	3373	3205	3198	7532	3446	1041	1712	3607	6471	20204	17200	2305	1471	4839	4855	10599	7024	19597	3395	1017	7271	3844	4379	7296	9724	5872	4527	4059	15884	14617	28593	19325	6818	9773	4153	11152
NM_005612	3793	5488	2547	2017	464	616	2072	3195	6684	5867	1230	2030	1882	1641	1715	1858	4564	2385	532	659	913	1617	8710	8607	1148	663	1226	1443	3914	3257	5893	2192	832	2572	1734	1718	2692	3758	2162	397	264	2198	1327	5297	3897	3782	2472	1357	10720
NM_032313	2040	2795	1441	2814	639	1075	3363	4406	4767	5630	621	780	1708	1901	1624	1250	6147	6115	696	503	1819	2052	2640	3149	973	796	1730	2438	4043	3506	4281	635	286	1156	824	2778	2931	2396	1865	673	889	2704	4824	3192	4284	2390	1751	2230	3534
NM_000938	13486	20392	4344	4428	2855	4185	7807	10735	27953	27103	4023	5757	5925	4647	4470	4815	11838	5899	1306	2450	2462	5272	25071	15208	4145	2692	4466	5338	10222	8221	13870	8744	2545	11807	5958	9698	13792	14783	8540	6780	4628	15433	10388	28499	24529	7922	8677	4867	19728
NM_020368	1476	2479	317	531	756	1461	2252	5075	1996	2083	1337	1972	2262	2096	2098	1851	1492	1337	216	536	591	1889	2282	1160	688	359	1008	1092	788	720	2612	1118	277	1921	949	580	971	3173	2195	1838	1123	5407	2848	3045	1744	2251	3574	1940	3840
NM_018115	2022	2663	970	1208	532	793	1496	2496	4346	4140	1386	2167	1625	1430	1222	1549	2636	1319	241	514	576	1560	4743	3756	1447	970	1383	1693	2281	1832	3402	1258	411	1727	908	720	1159	2397	1538	1494	1080	3894	2448	4075	2984	2220	2047	930	5432
NM_017426	2724	4477	1187	1443	411	584	1752	2415	7204	6039	1254	2068	2418	2150	2009	1887	6389	3177	384	557	1021	1737	5588	5289	640	422	1295	1392	3336	2361	4306	819	216	1657	709	1385	2445	2367	1447	1431	953	4459	4231	9976	7802	2611	1986	1323	5425
NM_005506	10534	15147	1168	1092	434	927	1774	3314	1726	1745	720	1352	1822	1936	2021	1506	5692	3665	430	847	1829	4165	9062	6777	1615	1474	4775	7548	8731	9412	14180	4176	1666	12975	8547	11855	15485	14516	8366	853	1062	3195	4352	3524	2645	5203	7487	3754	9452
NM_020236	1314	2585	656	822	123	246	967	1935	1798	1601	145	244	476	396	381	450	685	330	14	87	155	917	2599	1822	203	78	900	660	1346	824	1885	253	54	1265	543	356	772	1602	981	373	156	3231	1166	2670	1863	1116	1335	313	2420
NM_002138	3352	9241	9755	4063	5279	7568	16264	33564	8128	9180	8221	23474	18324	19689	17279	14731	10086	11526	1633	2746	5991	10949	4801	2424	5378	2678	8648	8703	3409	2744	4175	5835	1387	11439	6008	3730	6609	14668	9827	16271	8583	51492	18451	5717	6954	16658	15454	11619	19477
NM_031372	9431	22599	29603	20372	4092	6850	11114	24584	37476	30800	11716	19426	8983	10507	9390	7627	21855	15725	3484	6341	5562	11581	26066	14521	11128	6168	8669	10323	13085	11251	14139	9617	2876	9179	5332	7256	12763	21316	13644	10837	4975	28101	8839	18642	14758	11969	10662	6407	29682
NM_016129	1901	2937	408	614	511	820	1984	2957	5133	4866	688	836	995	1008	846	859	1514	711	240	357	567	1184	3971	3151	846	495	1578	1568	2517	1894	3644	1539	468	3648	1814	1916	2482	3130	2029	1388	856	4706	3152	6024	4827	2350	2148	1613	2698
NM_015697	1614	2736	403	624	67	72	301	322	2403	2579	192	300	453	549	467	377	2340	1393	112	236	209	554	2370	2663	239	100	252	207	918	687	1953	642	180	901	366	1470	2151	696	538	172	90	615	460	971	702	2061	1017	1315	3411
NM_016067	1966	2846	594	923	36	51	984	1880	3821	3568	54	91	546	584	550	518	2663	1305	24	17	425	975	3721	3487	31	26	987	948	2567	1784	2051	37	8	1102	512	1094	1776	2238	1367	88	74	4393	2552	5701	5008	1660	1063	928	3686
NM_020803	1630	2821	688	624	216	264	687	1249	2552	2197	151	230	262	225	252	269	354	193	209	326	499	913	2755	2665	631	310	807	971	912	734	1429	555	141	893	377	332	541	896	511	811	629	3309	1930	3846	2707	1127	1138	636	2520
NM_024047	1771	3360	611	550	253	356	705	1019	1424	1605	556	1013	1176	1093	1096	939	1318	784	60	140	239	671	1496	839	388	278	811	1162	1062	985	1775	452	147	1104	818	739	1223	1770	1081	534	368	1437	859	1468	1250	1203	1195	865	2610
NM_032906	2459	4343	554	791	410	754	2437	4233	7551	6832	271	604	929	991	923	747	2592	1562	168	348	851	2537	8148	5559	609	451	1952	2538	4235	3411	4172	904	277	3542	1884	2624	3930	2738	2500	1601	1139	8474	5749	8023	6822	4322	3257	2493	4964
NM_001042616	2459	4343	554	791	410	754	2437	4233	7551	6832	271	604	929	991	923	747	2592	1562	168	348	851	2537	8148	5559	609	451	1952	2538	4235	3411	4172	904	277	3542	1884	2624	3930	2738	2500	1601	1139	8474	5749	8023	6822	4322	3257	2493	4964
NM_015143	7795	13200	2153	2288	851	1184	3236	3972	9864	9654	1504	2316	3060	2972	3084	2719	8367	4959	787	991	1914	3222	9239	7344	2752	1895	4468	4975	7133	4825	13711	1424	469	2531	1401	2151	3577	6655	3811	1685	1207	5527	3637	9134	7898	4371	5939	3064	11393
NM_021970	1606	2666	717	561	101	199	1553	2211	5732	5505	129	148	483	433	436	537	2584	1057	21	60	268	737	3793	3258	142	99	1027	1330	3251	2622	3681	115	39	985	579	1511	2056	2190	1195	229	194	2927	2273	4721	3660	1488	1595	510	3838
NM_002106	15702	24920	3625	3384	2505	5076	12398	24599	43083	45285	4933	7669	17713	17190	14423	12185	37617	18428	2873	3903	8734	15825	46646	31329	3359	2235	5931	7727	12868	8868	42600	7503	1709	17501	5397	13758	24116	17573	12571	9391	7821	44307	27770	36698	29196	27328	19266	20999	31240
NM_003340	10681	18925	12226	8952	1355	2307	13180	21925	31073	33182	1508	2765	7308	6746	5918	5772	26742	13445	326	420	3717	6769	27757	21919	668	686	6503	9580	14382	11221	23217	1192	286	9841	4780	10434	14847	14636	10320	2032	1695	20529	12338	21850	18515	8995	12996	4685	18428
NM_020395	1997	2916	855	1114	203	359	1262	2223	2873	3452	109	135	321	402	325	297	994	536	33	52	297	660	2115	2242	60	45	520	723	1584	1257	2541	116	37	1098	585	1052	1368	1953	1411	378	233	2524	1526	3958	3272	945	1098	692	2033
NM_004757	3107	6362	1539	1439	765	1110	3260	4761	6194	4975	685	1170	1259	1114	1142	1226	1415	695	636	919	1413	2611	7422	4564	2097	1511	3163	3760	4537	3486	3289	1291	438	2017	1344	590	992	2948	1714	1498	1326	5596	4194	6622	5018	2801	2650	1395	6536
NM_183075	435	569	1274	1432	42	54	307	330	65	90	66	172	335	379	353	253	1077	779	3	14	39	60	150	114	25	23	151	216	411	390	1049	91	29	452	217	661	820	1679	1104	6	3	28	44	15	26	399	451	224	610
NM_000995	9035	12621	15176	33460	3324	6601	30742	39946	41515	45013	1848	3093	9382	9339	7840	8251	19815	8520	3059	4208	11385	17190	14939	19190	9820	5886	16586	20060	30409	25461	11806	4704	2106	10442	8439	8633	10210	18673	12637	3279	3613	23292	16755	38142	43566	14609	13714	7810	12509
NM_030821	1604	2319	920	1061	126	162	647	863	1945	1859	320	344	931	860	876	750	3898	3627	385	492	1438	2052	5308	4728	320	272	774	1062	2700	2595	3785	306	135	801	536	1351	1590	1873	1355	1030	992	6329	7156	8282	7295	1816	1882	1446	3304
NM_015454	1684	4546	1413	815	1257	2136	2620	4585	7233	4422	1094	2222	8903	11455	10037	14512	51165	21912	846	1436	912	1884	4160	2049	1697	1202	1233	1380	1068	798	1597	1696	541	1282	727	241	420	1499	938	2092	1414	3584	2557	2779	1926	2853	1957	512	5546
NM_020961	904	1554	680	481	445	602	967	1485	2295	2020	714	982	573	454	449	545	647	297	467	651	479	806	1789	1630	1208	707	649	722	724	600	863	1327	479	775	480	242	423	846	481	817	512	1319	913	1599	1170	952	716	329	2045
NM_001001701	1702	3297	2023	1920	459	727	4591	8802	7758	6852	381	764	1302	1664	1427	1214	3525	2199	662	756	3582	4955	3405	1444	4406	1672	15728	11809	17502	12950	8383	919	308	3587	2098	2199	4732	7642	4354	627	549	5335	3467	5267	4338	3467	8080	1498	6251
NM_006320	5096	6149	640	600	402	584	2576	4145	1945	1655	807	1369	1912	2090	2023	1946	1755	986	448	605	2752	3768	3229	3523	1649	851	5623	5767	2503	2396	2142	1288	405	4410	2629	912	1540	5822	2409	971	567	7033	3901	2917	2909	3266	3862	1484	3630
NM_002494	1078	1934	410	469	241	367	1343	2117	1521	1549	311	761	947	805	763	664	1306	1265	79	209	410	1142	716	660	606	227	1642	1358	1541	1291	1156	402	123	1574	765	1226	1493	1701	1466	899	626	4606	2032	1787	1794	2153	1622	1380	1535
NM_030648	11408	10444	1670	1269	35	49	139	218	3	11	62	98	224	201	250	175	634	508	340	576	1846	4047	9757	7007	8	7	19	57	30	46	6572	1582	550	6357	3901	4112	7703	6599	3792	73	92	394	494	85	181	5872	6403	4958	12578
NM_014487	1913	3812	1787	960	1005	1303	3126	4405	4873	4817	855	1460	1303	1221	1189	922	1403	895	533	716	1255	2067	3031	1948	1092	719	1364	1870	1641	1266	2015	1032	364	1398	931	697	1103	2175	1393	2502	1809	7094	3068	6301	4414	1677	1453	1372	3190
NM_032557	2296	2986	1782	2146	244	456	1657	2988	4147	4155	153	165	519	372	415	443	1103	926	73	99	449	1081	3894	5486	175	123	758	1178	1339	1383	3838	352	101	1562	823	1613	2099	1695	1089	488	273	3665	2266	4363	3266	1780	1685	1195	2864
NM_002940	9713	16735	2512	2553	714	1159	4903	6751	24860	20741	1227	2184	2788	1679	1758	2381	6515	3376	252	541	1042	2650	10598	7883	1232	740	2976	3786	6167	5150	13590	1893	499	5549	2321	2782	4391	6907	3788	2588	1225	12946	7286	25677	13066	4325	6264	1410	12032
NM_172250	317	504	221	272	106	126	390	477	2545	2524	42	105	76	71	82	77	177	85	12	13	13	54	178	194	54	30	79	74	135	106	464	135	43	311	175	141	262	401	252	33	11	119	63	199	176	135	333	86	270
NM_007080	313	675	375	288	534	854	1430	3067	2671	2181	607	1410	648	781	755	1105	1143	644	135	279	234	463	867	591	562	261	596	410	436	273	574	385	117	433	304	193	428	405	238	636	567	2285	678	1033	497	821	699	344	942
NM_018241	3207	4168	733	776	229	320	967	1458	2567	3186	413	646	1219	981	1037	958	3078	2243	127	177	405	858	3627	3070	330	225	889	1189	2161	1872	3615	553	185	1567	902	1788	2513	3055	1727	428	321	1964	1323	2060	2080	2134	1595	1540	4919
NM_002669	6159	9607	1244	2147	1438	2255	2629	4377	9550	9838	1727	2822	2220	2099	1974	2052	5041	2288	436	862	1120	2350	8682	13741	1188	911	2191	2703	5711	4329	9062	1756	540	3354	1794	2499	3678	5642	3449	3812	3188	7443	5906	13260	9331	2671	4056	1801	4811
NM_005038	1793	2722	943	833	660	891	1423	2084	2760	3243	1987	2718	1352	1263	1252	1353	2324	2329	299	779	262	680	929	387	3678	2276	1645	1903	1526	1382	1989	2803	751	1402	710	927	1107	1964	1142	3303	1673	5574	3054	3323	2401	1629	1712	852	2699
NM_014247	3950	5384	1830	1314	1687	2666	3433	6094	3392	4142	1565	2025	2696	2025	2268	2000	5701	3268	136	255	280	589	3611	5575	1376	1002	1459	1989	4766	3755	3071	4080	1354	4725	2746	4370	5969	5764	3843	1641	1752	3210	3864	5083	5277	2322	1285	1555	6333
NM_012403	166	357	3	1	1027	1899	1588	3909	441	345	884	2547	1927	2158	1976	1938	46	20	404	1007	887	2500	292	221	853	520	1548	1138	79	42	50	651	254	1095	690	13	28	14	14	2530	1210	6084	1621	159	148	2210	2031	1367	169
NM_001100389	1543	2175	900	940	230	333	813	1269	1295	1346	215	370	384	383	433	374	1073	703	189	281	427	896	2017	2599	614	438	1011	1290	2216	1918	2373	693	232	1121	715	887	1295	1075	600	607	331	2000	1312	2676	1957	1621	1357	869	3388
NM_032783	980	1247	792	995	224	268	1374	1850	2580	2311	386	697	714	793	733	644	1750	890	67	116	357	552	1242	1402	405	185	882	934	993	833	748	428	125	896	535	388	699	473	213	340	245	1763	1390	1690	1679	810	1129	266	1148
NM_001829	6972	11509	2066	1385	417	446	1921	2131	6523	6062	653	914	1661	1439	1502	1346	3292	1753	199	514	923	2547	9141	6691	767	565	2124	2771	4321	3676	5465	1507	475	3987	2232	3441	5847	3403	1774	1594	1597	7770	7014	13329	10002	1997	3085	1383	4715
NM_003864	471	988	173	169	41	86	1084	1504	4468	3225	93	59	276	363	292	224	686	454	39	54	339	776	2473	1849	29	28	286	328	815	633	816	64	16	498	241	463	831	891	809	88	59	2506	1092	2142	1584	1016	575	710	2260
NM_021928	5773	9578	4566	3816	574	1027	6607	12634	13507	11010	905	850	1888	1905	1788	2205	5403	3138	263	353	1544	3308	14073	9140	648	530	2875	4484	6220	5507	9621	1581	781	7807	4807	5019	7081	10224	5794	1082	1078	15703	16072	21294	16308	3908	8719	1651	6773
NM_001921	5551	7740	2987	3592	978	1876	4336	7825	6441	9561	438	769	1790	2119	1911	1412	5806	4808	685	1288	1542	3562	4409	4745	2549	1832	4234	5542	7774	7650	11587	2888	1176	4724	2916	6296	8687	11016	6741	1679	1330	7662	5204	7156	7315	1346	5385	1375	1913
NM_021942	4773	6639	2772	3208	495	635	2282	2638	8885	8088	603	831	1400	1315	1395	1225	3497	2112	122	169	563	1001	4672	4892	427	250	1334	1311	4487	3231	4573	566	227	1991	1218	1729	2682	3746	2211	905	997	3450	3842	8076	7527	515	1923	323	1929
NM_004346	1890	3252	1501	1048	1136	1776	3834	5625	13800	11833	1633	2084	1930	1733	1813	1829	4690	2257	239	424	609	1145	5798	5481	865	588	1470	1737	3751	2839	3498	2561	820	3874	2097	2223	3825	3790	2033	1090	748	3351	2664	4912	4429	400	2286	184	1081
NM_018359	1522	2418	1099	1173	325	422	5371	4110	7313	6149	319	586	890	842	821	692	2360	1377	135	186	640	1881	2305	3107	286	170	1504	1277	3301	2387	2842	374	87	1065	572	1241	2110	1956	1266	465	335	2154	1279	5662	4909	469	1423	314	686
NM_024715	3915	5949	1191	830	382	604	1720	2611	2872	2853	360	563	769	766	793	614	1485	1104	241	440	515	1178	2870	2456	857	529	1185	1599	2161	2382	2283	1393	519	2251	1404	2255	2833	5003	3326	200	232	834	1218	900	781	1568	1553	1384	2135
NM_013235	9379	12479	2297	2832	1536	2427	2631	4055	4867	7244	4030	6235	5938	5097	5015	4324	11027	7995	3595	5700	6354	12226	19149	17710	1734	1281	2059	2507	4406	3675	9325	3410	1320	4078	2589	5041	6834	6374	4191	5553	3386	10330	5679	8787	11137	4678	3798	4387	11526
NM_018034	1908	2822	1254	1351	786	1110	1315	2300	2798	2933	845	1613	1142	1038	1049	928	1599	951	613	1000	1137	2526	4559	4548	785	439	957	1011	1599	1384	2289	1064	338	1415	848	624	803	2042	1318	2043	1492	3324	2346	4405	3194	1488	1267	1101	2739
NM_003135	2043	4654	610	592	130	371	1011	2711	2407	2122	271	551	764	767	700	808	1196	624	86	243	398	1401	4789	2575	304	210	912	1231	1621	1131	1961	453	112	1505	822	632	1129	2093	1467	346	298	2660	1655	2327	1841	2509	1540	835	5438
NM_130809	8931	12964	1332	1528	555	812	3479	5742	7903	9548	570	768	2321	1958	2215	2010	11531	7016	226	338	1465	2966	10618	8015	573	334	2994	3201	9169	6274	10418	948	362	4298	2712	9278	11482	9826	6401	692	645	4856	3864	10455	12262	4925	3959	3073	12805
NM_022464	1868	2818	535	809	438	816	1819	3555	995	1652	65	156	230	276	239	138	764	709	233	365	657	1268	1292	1580	547	409	983	1298	2707	2541	4781	804	303	1648	1193	4602	4158	5433	4301	363	655	1705	2534	1579	1765	2463	2372	3352	1933
NM_001892	13871	21983	3691	4764	2320	3580	5609	7698	14693	14236	3843	5167	5265	4518	4662	3496	10148	7889	2498	3017	3457	6136	17300	21375	3620	2843	3747	4588	10564	9131	24669	7238	2446	7569	4152	7431	9604	16795	10148	5241	4420	10696	10635	16992	13996	10445	12156	6710	17863
NM_015315	22416	23302	7835	11567	2746	3732	11712	21051	6559	15629	4693	8989	21273	22854	22962	15631	35525	39953	1938	3171	7827	16331	16182	16994	4179	3417	9595	13584	13830	15172	41819	5264	1877	14208	8520	13254	19143	22373	13912	5102	3432	34878	16285	17521	19582	19202	17435	23021	40585
NM_015043	7527	8157	11099	17985	1810	2832	6589	9591	4624	8543	852	1518	3822	4279	4113	2286	8676	9989	1843	1814	7800	10177	6946	10635	1466	1360	3820	6062	12199	13959	23020	2852	1170	7605	5433	14015	17848	19495	14568	2074	1994	8087	8664	6675	8335	15729	10222	26762	15553
NM_005885	14813	21282	15566	10947	1933	2880	9982	14353	23943	25586	1264	1913	5109	4132	4354	3892	13997	9905	2326	2616	13235	18991	62887	48626	1860	1294	6828	8455	16741	16435	14757	1421	504	6322	3664	9695	13640	10807	6185	3230	3177	17992	16283	47875	43671	10486	6065	7843	40151
NM_054027	3272	3283	1463	3102	147	262	1546	2410	3811	4764	70	109	450	454	446	341	1299	1175	546	675	4019	5817	10012	14399	438	410	2061	3579	6574	6173	11342	317	131	1709	999	1944	2421	2546	1634	77	92	957	1213	1306	1431	1474	3726	1872	2749
NM_016107	19126	25393	4332	4658	1364	1942	4342	6292	13966	17757	2299	3049	4123	3336	3581	2922	13554	9088	1552	2199	4112	7141	18921	32608	3405	2213	6026	6720	16520	13785	15532	3018	1007	5791	3279	9111	9576	8148	5419	3663	2446	10514	7947	19672	16404	6199	5791	5110	13146
NM_015384	6992	9678	5210	4557	2964	3047	6131	7048	11761	11983	2874	3688	3389	2388	2723	2964	4155	2836	2416	3573	4144	7394	20007	21477	4103	2697	4504	4975	6101	5293	6217	3941	1266	4561	2336	2055	2975	3007	1884	5335	3921	11577	9902	11028	10404	5444	3550	2962	13319
NM_006251	9641	16067	4094	4353	309	440	1605	2514	5237	5491	294	368	684	492	607	634	2970	1944	516	703	2149	3789	17195	14200	970	573	3021	3447	5952	4756	7128	1218	301	3439	1532	5058	7768	7446	4139	721	532	4168	3266	5184	5203	2818	3702	1025	9622
NM_003432	3188	5193	2185	1903	553	812	1187	1581	5035	4682	913	1469	1003	935	903	774	2055	930	905	1391	1686	3277	17254	17398	654	558	741	1096	2140	1712	2547	802	277	1128	629	803	1182	2179	1281	2200	1409	3622	2502	7293	6305	2044	1203	1189	5816
NM_002495	4810	7362	472	594	339	586	1889	2962	4237	3963	622	753	959	1329	1126	1039	2535	1153	370	667	1074	2134	5045	6057	1241	785	2043	2066	4559	3962	3222	798	257	1539	978	1005	1830	3208	2101	535	512	3078	1717	4275	3638	2016	2417	1356	2632
NM_015360	8388	14616	1357	1341	1256	1593	4028	5150	11695	9367	2244	4111	3850	3727	3370	3651	5672	2693	880	1690	2301	4971	16452	9562	1865	1226	3006	3303	3695	3053	6426	2223	635	4111	2112	1426	2289	4703	2611	4859	3046	14375	8725	18915	12912	4958	4657	2158	10687
NM_022913	5817	11514	4487	3039	1246	1912	4536	6188	16597	12972	2351	3941	3254	3204	3057	3080	5435	2082	1188	1594	2069	3573	10445	8550	2160	1604	2743	3430	3783	3146	3447	1938	781	2557	1611	984	1740	3146	1674	2465	1827	7818	5758	10467	8468	5329	2492	2082	12389
NM_174889	823	1796	125	130	190	280	301	638	1084	1234	278	1079	290	408	382	351	366	227	443	1031	596	1240	1568	1818	1291	712	497	700	1111	932	1645	850	227	649	369	163	340	857	741	1100	726	1659	833	1807	1762	841	1242	475	1036
NM_015342	1100	1101	1323	1067	850	1146	1806	3077	1813	1459	1186	1992	1118	1027	917	1041	519	375	555	930	844	1512	1772	1318	1735	1048	1371	1519	727	773	302	1785	560	1653	899	253	502	1078	490	2067	1328	4153	2444	1811	1510	2042	1140	894	2659
NM_022902	6817	9609	1287	1134	227	350	2366	3100	4729	5044	184	277	787	700	750	689	2760	1560	161	180	1070	2196	10651	8592	372	189	1652	1941	4421	3240	3933	326	113	1957	1008	2253	3227	3607	1889	521	436	4884	4560	7064	5519	3914	2502	2275	8378
NM_002873	1787	2838	1275	1753	396	646	2446	3677	6861	5398	294	511	647	615	632	708	1442	660	106	169	519	1108	3543	3398	280	184	1095	1146	2011	1516	1151	195	62	778	495	554	830	1234	683	479	448	2294	2539	3997	3336	1430	929	550	3164
NM_015084	10879	13918	2383	3032	1149	1550	5120	6973	9708	13971	1260	2377	3845	4070	3810	2972	15427	12246	969	1105	3410	4931	17196	16939	1468	1204	3548	4411	10478	9975	13666	1154	405	3135	1802	6231	7915	6386	3803	1901	1565	8270	6964	14378	14144	3355	4411	2231	5929
NM_032175	3141	6256	1205	911	251	459	874	1649	4263	4122	507	949	699	633	627	632	2382	1404	165	483	352	1297	6790	4551	441	319	579	716	1301	1055	3192	889	199	1162	454	778	1243	1357	734	930	246	2684	678	4601	3079	1242	1506	457	3703
NM_016218	3619	6092	1518	1769	660	597	2094	2158	9407	7059	112	215	166	145	132	179	394	190	246	311	504	814	4291	4807	418	253	461	604	1169	937	1953	751	239	1038	592	514	819	1784	1023	520	397	1592	1442	4141	3354	415	913	162	1455
NM_004607	3469	9731	1383	835	730	977	2313	4721	7993	6198	846	2107	1320	1841	1452	2113	1630	1063	336	563	1802	3352	4533	1872	1411	833	3954	3792	2630	2050	4541	721	201	2793	1867	570	1204	3150	2200	2234	2178	8463	3773	3996	3075	5769	3636	1372	10978
NM_003664	9038	10685	1748	2787	1211	1827	3550	5305	8823	8326	2147	2714	2689	2151	2140	2235	4554	2134	828	1266	1801	3470	6741	5837	1972	1266	2888	3108	4717	3690	7640	2784	904	4222	2456	2342	3252	5839	3299	2612	1998	6994	5411	7483	6884	3751	4773	1951	7810
NM_002439	1897	2952	705	738	602	753	1416	1830	3044	2554	779	1052	949	761	793	840	1097	759	768	856	1286	1682	3559	3767	628	408	680	784	1091	806	2303	596	187	780	405	331	555	1251	765	1142	800	2617	2149	2808	2468	1198	1352	637	2120
NM_012081	3670	5229	2437	1417	1138	2246	4460	9000	20588	20174	433	560	749	653	693	697	2018	1250	3008	2833	11769	14125	9455	16434	3863	2876	9939	12614	26788	20504	23030	1063	490	3013	1747	1277	1903	17138	10491	485	327	1911	1397	3133	2115	1210	11233	371	2591
NM_198507	376	918	177	141	27	41	269	426	371	275	22	64	67	119	76	85	355	313	62	83	253	496	654	443	124	72	295	437	483	533	742	96	53	296	245	787	998	727	550	11	13	136	89	76	36	399	537	423	540
NM_001163315	1530	1955	1007	1211	253	338	829	1397	1413	1485	55	70	145	91	112	79	156	150	195	281	485	765	1438	1308	382	212	662	706	642	690	929	271	118	608	270	325	560	923	592	237	286	890	1009	184	72	1544	858	958	2164
NM_001284	2502	5791	812	667	691	1036	9852	14871	12866	8555	174	427	938	866	793	871	2361	1247	77	170	847	1798	2600	1337	432	221	2619	2538	3718	2154	5076	305	78	2050	1100	1123	1976	4787	2980	285	205	3627	2326	3615	2605	2962	4488	900	5706
NM_181836	11375	19019	2594	2048	311	391	3019	3823	5942	5167	450	568	1140	945	1007	1111	5002	3641	354	633	1506	3732	16668	11282	1162	830	4630	5693	12596	9483	12701	1354	533	4581	2454	5956	7415	11936	6624	442	403	4369	5243	7622	7045	4492	6788	1524	9814
NM_001164468	3447	5181	1283	1277	256	373	1252	1763	1617	1635	257	288	758	596	613	472	2280	2742	287	380	637	1426	3616	2910	530	555	1250	1869	2873	2770	6456	864	343	1827	1062	3950	3789	6697	4405	425	406	1870	2329	2091	2351	1208	2479	927	2578
NM_016144	2518	4436	705	883	202	269	757	990	2318	1955	247	512	448	544	484	455	1474	618	107	169	387	737	2859	1784	191	121	558	619	1190	847	714	190	97	717	395	520	918	890	460	349	223	1320	988	1709	1234	1313	507	467	2214
NM_003100	3426	5499	11718	9209	1123	1546	4031	6502	5647	6395	932	1798	2139	2064	1949	1955	2765	1443	376	566	1600	2695	12568	11566	877	547	2347	2446	3298	2618	4873	967	322	2944	1677	1032	1720	2870	1901	1472	1272	6247	4290	5719	5275	4459	3510	2616	8737
NM_004384	4231	8000	2577	2101	362	453	1289	1594	3525	2652	893	1192	852	725	766	907	2320	984	626	986	1018	1647	6126	5575	1385	941	1258	1776	2172	1836	3195	1610	508	1608	1012	857	1519	2368	1314	555	427	1841	1609	1890	818	2352	2126	557	5067
NM_032177	2686	4901	207	318	719	1066	1719	3443	3473	3328	1615	2276	1716	1422	1572	1566	2260	1821	526	942	949	2294	4577	2846	1095	578	1071	1078	1534	1223	3987	1790	506	2280	1285	1074	1712	3111	1788	1046	597	2374	1477	2094	1465	2825	3201	1671	5233
NM_014423	14506	16528	6790	5594	1085	1236	3531	5188	8009	7836	1896	1800	3233	2145	2747	2667	6797	4225	737	984	3137	5305	13270	14040	1737	1518	5415	7225	10242	8860	18120	3928	1405	9939	5648	6388	10147	11353	6580	1433	1462	5622	5545	6933	5291	6575	8809	3268	18074
NM_020199	7373	13200	1944	1496	353	452	2654	2934	8298	7310	375	423	970	1004	1027	863	4383	3312	323	535	1216	2534	13177	6922	1045	687	3213	4065	10126	8262	5185	477	200	1385	982	2953	3845	7010	4712	331	368	2464	2808	4755	4612	2471	2657	1379	8920
NM_001903	24381	24430	1214	2269	2701	4090	6473	8182	2983	5241	9341	14694	18022	18622	17761	12185	22679	20805	4543	5512	10048	16007	9672	6053	9756	6581	11816	14445	9801	9912	32658	20336	7252	30122	17662	14549	24807	39677	23078	7032	10841	14664	22987	4358	5299	29226	26268	31987	33878
NM_017747	15893	15787	10141	13331	4038	5303	9626	14481	11772	19918	3363	5728	6897	5724	5695	5427	17508	11466	3189	3686	6675	9382	24900	25929	5438	3345	7354	7785	17934	15357	10574	4492	1509	6186	3789	10228	12652	7115	4625	6361	4696	16093	12121	24340	26859	11083	4856	10637	29829
NM_020690	15830	15650	10102	13488	4093	5405	9803	14514	11593	20004	3389	5782	7103	5942	5850	5531	17751	11712	3195	3669	6754	9390	24368	25831	5464	3364	7315	7792	17903	15432	10695	4511	1520	6295	3850	10538	12940	7212	4692	6408	4773	15965	12241	24102	26667	11125	4991	10916	29386
NM_018989	6724	11520	2541	2220	770	828	2619	4116	9199	10936	1937	2515	2725	2348	2569	2469	7997	5423	370	778	987	2669	9991	10970	934	606	1735	1916	4113	3165	8492	984	342	1803	1039	2334	3150	3102	2101	1613	743	6354	2901	10874	10769	3504	3027	1882	7965
NM_006706	6214	9514	3540	3901	2229	3090	5596	8405	10474	14990	2843	5358	4583	3946	3992	3649	14991	13184	2422	3765	3660	6878	13525	13692	3895	2401	3404	3839	9538	7413	8660	3825	1216	3923	2219	6303	6880	5576	4439	4803	2682	12899	6854	15201	21884	5076	4015	3350	12224
NM_014983	6578	6493	4670	6171	870	1414	3649	5320	4882	9855	517	893	2630	2744	2718	1564	9320	8703	270	414	1708	3523	4757	6025	415	347	1635	2568	4986	6805	14306	627	319	3235	2109	9543	9983	8479	5713	1662	1180	7142	6531	8756	10993	3095	5194	4313	5174
NM_004045	990	1025	269	456	326	610	2118	3337	1415	3112	213	342	1054	1318	1166	732	3450	3172	25	87	248	978	733	640	185	72	1013	1035	1144	1085	5527	291	150	1713	1380	4096	3544	4751	4138	399	303	3018	1277	1054	1342	2843	2698	4367	2210
NM_052927	658	1030	869	1333	165	145	749	972	1457	1437	393	647	1222	1206	1151	1104	1925	1451	116	149	568	1033	1785	1444	124	77	422	549	599	507	972	169	72	654	396	354	509	892	709	181	134	917	966	933	1028	926	545	445	1681
NM_012300	9981	13125	4274	3458	665	823	3679	4573	8717	9934	980	1261	3526	2961	3154	2482	10427	7555	283	397	1643	3363	10026	9741	609	521	2718	3899	5761	5901	5241	748	327	2874	1832	4035	5660	6430	3862	685	610	3598	3514	4500	4116	4735	2746	3651	11561
NM_014613	15613	19722	2192	2273	672	1205	3037	5603	5676	8633	626	906	2116	2199	2153	1723	6201	3593	369	623	2251	4543	10459	11722	645	427	2421	3161	6427	6159	11486	869	302	3692	2146	5018	6876	8034	5370	1197	854	6385	4090	9316	7610	8417	4666	6839	17049
NM_022455	13139	15778	4647	5393	1673	2463	4821	7886	6107	8697	3334	4785	9326	8326	9002	6997	17953	13933	608	1065	2675	5357	10081	12001	7	3	5	1	18	36	10720	3439	1145	7859	4550	6131	8848	4627	3305	3144	2066	10282	7520	7486	6760	10208	5082	8910	23328
NM_005520	22052	37000	44750	26554	10131	21037	24452	53983	45420	44914	19917	25127	18562	16161	16247	15894	14996	11367	10524	14707	14699	23694	60537	38930	21777	13855	20639	23325	27564	22473	14064	22932	7118	20134	10615	10105	18792	23816	14143	18016	11262	41247	15870	30114	27974	40050	16797	26846	91927
NM_002752	4553	7071	1747	1901	518	692	1706	2300	5461	5611	709	883	1544	1459	1470	1227	4267	2789	420	526	1567	2468	8749	8367	633	540	1698	2040	4402	3190	4685	837	341	2116	1335	2037	3258	3546	2222	1067	1004	3322	3397	5789	4264	4603	1903	4122	12301
NM_145265	1318	1848	243	372	306	360	713	824	705	923	260	607	567	631	588	408	1373	1099	422	473	1028	1523	2170	2683	416	410	686	1065	1013	1188	1699	381	163	662	401	954	1345	1209	931	446	324	1066	770	1491	1062	741	936	715	1096
NM_004168	9042	10956	4728	6182	3072	4844	7648	11171	5361	13998	1361	2716	3596	4025	3704	2463	8396	9006	3277	4263	8737	15305	19779	22001	4068	3167	7331	9765	16625	14177	19888	3477	1604	7589	5626	9318	14516	15579	10654	7139	4652	17961	9783	10744	17862	13415	9314	22923	18956
NM_013232	8377	10849	3654	4865	858	1840	3470	5916	9663	14046	544	956	2259	2504	2243	1548	10555	7132	1132	1348	4000	7309	31964	29900	597	528	1970	2857	8881	7554	16314	958	501	2946	1977	9017	11673	10614	6870	2640	2213	10954	6833	19449	13574	8096	5452	11085	15294
NM_007277	2382	2492	3147	3841	1866	3157	3943	6387	1468	2956	791	1185	1660	1688	1611	1077	2311	2810	1939	2225	3997	5957	2921	3981	975	720	1025	1429	1280	1592	2846	1660	615	2291	1471	2942	3546	4642	3208	2059	2236	4328	4578	1917	2444	3693	2018	5789	3939
NM_023924	1285	1181	2055	2347	891	1589	2203	4180	825	1469	898	1627	1995	2236	1958	1328	1357	1974	1886	2000	3793	5435	1486	1800	629	416	741	931	661	790	2558	1838	639	2427	1532	1361	2061	2780	1766	1874	1500	4661	4112	1990	1977	3075	2137	3471	3171
NM_030782	11407	14079	4073	4877	1317	3082	5145	11435	5064	9385	810	1330	4087	3910	3630	2621	11529	10921	1962	3411	5065	11590	20156	28808	1444	1545	2549	4636	7799	8849	18087	3514	1256	6274	3424	10745	14718	10130	6791	3277	2026	13697	8094	13586	10315	7684	6234	11905	8222
NM_032479	2165	3014	124	265	304	630	1266	2375	2117	3545	371	494	758	776	748	617	2126	1881	934	1568	1671	3362	5427	9503	733	539	789	1132	2055	2022	3500	1150	490	1324	892	1799	1699	2526	2255	800	479	2909	1532	3766	3165	2379	2112	2519	1542
NM_004553	1387	3368	604	670	366	663	1767	5335	1190	2062	1278	1825	4240	5352	4356	3597	7276	9404	437	1341	2083	7113	3151	2491	760	493	1584	1996	1279	1114	5552	944	378	2761	2012	3675	5351	3965	3427	2595	1422	18106	5530	2759	3042	4436	5087	4783	2114
NM_015325	8959	12666	2220	2204	1185	1469	2825	3856	6763	6833	2152	2537	4091	2922	3244	3103	6321	4923	1164	1768	3961	7317	29027	20139	1194	888	2446	3075	3980	3925	6134	1797	547	4083	2245	2664	3846	3904	2296	2898	1344	7095	4064	10204	7342	3619	2920	2313	10900
NM_032286	1525	2817	1905	1930	333	750	1885	4188	2206	2698	160	181	498	513	480	334	1394	1433	662	811	2240	3534	2834	4963	333	313	720	1242	1298	1364	2635	641	210	1843	951	2101	2830	2993	2404	736	594	4011	3067	2741	2480	2140	1618	1783	2075
NM_017755	9740	13543	4996	4991	2120	3525	4958	8531	9053	12589	2956	4590	4678	4143	4237	3764	6665	5456	3581	7320	4678	11439	25206	17014	3938	2467	3284	3928	6226	5930	15723	5461	1665	4836	2707	3423	5447	8575	5280	8265	3821	17922	7615	15324	11860	5987	7801	6093	12010
NM_006999	1813	1444	3377	3026	987	1743	3692	6078	1559	2228	678	824	1727	1645	1634	1320	2306	2025	1464	1587	5958	8079	3484	3537	951	721	2092	2697	1488	1390	1336	642	230	1718	1095	1500	2240	3359	2331	757	561	2991	2117	1360	1503	2463	2128	2437	4643
NM_002454	6644	8929	1994	2038	391	561	1494	2334	5942	7203	307	443	992	944	1035	836	3987	2228	459	593	1642	3456	19547	26321	546	464	1621	1928	4849	4258	5859	308	103	1129	573	1563	1842	3042	2030	912	512	4183	2578	8004	6946	1555	1811	1047	4285
NM_001258388	1199	1984	406	432	61	118	431	792	1844	1972	55	67	195	215	213	177	505	286	67	166	291	1089	3552	2347	71	21	158	170	400	282	1103	137	38	631	348	542	945	1137	576	361	300	2003	1388	2729	2075	1543	677	983	3134
NM_012073	30543	51137	3127	3979	5571	9290	8931	16010	31623	38773	11292	23525	17317	18336	16963	12880	38136	24822	7615	14212	14589	32049	124407	86745	11237	8170	11404	15005	23476	20009	50713	12643	3611	16590	7888	13879	23480	27371	18506	38607	23087	63159	28621	76141	49686	32653	21289	38131	57671
NM_033414	1140	1873	585	578	927	1845	1753	3735	1681	2033	1176	1582	1139	1098	1008	870	978	868	1406	2420	1777	3747	3678	4494	1482	1118	1049	1348	1148	1044	2547	1331	484	1272	787	667	892	1872	1492	1884	1848	3773	2875	1877	1466	2590	2331	2330	2243
NM_022130	6448	10507	2016	1889	637	1030	3441	5808	5357	5979	1017	1579	2845	2602	2508	2496	9456	5804	1386	1604	4997	7760	21988	24388	2094	1313	4795	5568	9075	7915	5999	1192	469	2989	1919	4492	5630	6157	3749	1315	1162	6994	6590	7120	6655	5252	2956	3999	9618
NM_006713	6852	16378	6269	2968	1440	2796	12748	28931	58842	39428	1121	1737	2030	1981	1690	2147	5813	2408	513	1038	3241	8434	33343	16758	1455	845	4366	5125	8103	5629	7621	810	244	3784	1932	1763	3321	7693	4494	2317	1484	17687	9443	18148	10767	6120	5818	1391	15769
NM_152295	20851	36982	954	1032	2794	4595	9216	14389	22138	19719	6998	9290	11333	9937	9517	9455	15115	9368	3193	5946	9443	21173	64611	74074	2947	3044	5427	9459	9974	8918	23353	3493	1037	6957	3673	3512	5047	10544	5845	8086	8558	23560	25582	28989	22906	8082	14533	4246	13522
NM_194283	1340	3412	895	430	1683	2194	2507	3921	4893	3729	2109	3831	1391	1467	1436	1465	998	488	1723	2249	2476	3475	7643	4385	2077	1403	1554	1855	1260	835	3070	1948	718	1946	1192	352	664	1540	880	5256	3948	7429	4758	5438	3135	2772	3266	1448	6031
NM_018321	2846	6356	573	503	583	853	1707	2548	5927	4617	882	1627	1149	1038	913	1181	1817	768	1390	2732	1921	4526	17271	7861	1401	811	1115	1157	1537	1092	2612	1301	363	1267	544	381	775	2266	1417	3016	1325	7730	3709	9345	6528	1949	2086	632	5419
NM_002853	2703	4381	836	796	79	122	1010	1615	3325	3231	264	387	1078	943	940	923	2344	1492	254	255	2272	2942	15662	16870	111	69	822	1042	1918	1491	2241	104	26	922	386	815	1123	1866	1179	461	330	5065	3039	7809	5436	1987	1310	1300	3791
NM_012382	1354	2547	220	353	326	273	854	949	2898	2183	239	293	236	228	232	239	416	172	299	293	781	974	6343	5141	352	265	660	871	966	806	682	353	140	657	361	321	549	570	305	520	408	1481	1185	2357	1682	322	478	126	640
NM_006451	6014	9461	791	957	302	452	941	1551	3714	4294	607	1166	716	689	723	599	3322	2304	623	909	1463	2713	10624	15792	957	558	1307	1443	4492	3404	3398	873	239	1372	684	2254	2833	2591	1936	1076	778	3169	2550	6782	5985	2738	1596	948	6275
NM_016640	2375	3236	1843	2792	304	511	2406	3466	4110	4923	390	507	1623	1294	1296	1121	6325	9024	757	640	3719	4351	14420	16279	217	148	1091	1247	3037	2800	4062	201	64	864	518	2613	2951	1639	1298	879	622	6531	5512	6319	5009	1772	1585	1572	2201
NM_015946	3091	4180	190	443	227	277	1109	1216	1684	2638	258	383	1149	1232	1129	859	2762	2582	460	648	1490	2894	3776	3468	586	705	1489	2725	3945	4263	7050	374	115	918	489	1640	2035	10146	7386	378	259	1856	1515	2822	2922	1460	2560	1971	1502
NM_052870	439	514	863	1325	18	36	62	172	28	103	44	104	349	309	339	187	1050	1563	18	44	71	249	189	380	57	39	123	165	279	393	1865	128	41	398	268	1879	1939	6110	5138	55	59	310	313	238	339	435	615	747	452
NM_019030	4074	2878	630	802	375	726	1197	2234	1268	1210	1123	1758	1650	1325	1295	1489	1104	720	278	618	520	1619	2311	1447	767	356	716	820	533	439	1170	2599	562	3429	1288	509	1131	2510	1354	1607	981	4651	2868	1930	1398	3071	3046	1481	4434
NM_002184	33515	51491	2785	1356	440	480	1860	2433	55679	45116	189	248	319	247	279	344	821	377	1299	2367	3596	8798	26335	28824	3780	4303	8390	16047	24495	20923	14047	13888	5602	28253	17396	23601	35875	28189	15523	386	313	1962	1730	7106	4093	2618	6586	1061	7295
NM_014473	2435	4523	1459	1203	247	411	1532	2141	4147	3423	488	547	1093	1008	957	885	2073	1103	208	350	821	1827	4940	3617	259	214	807	1092	1512	1216	3091	670	220	1827	1001	1114	1659	2332	1326	1129	603	5320	4383	6923	4762	2034	1848	895	3470
NM_173829	1508	1496	403	594	184	246	1786	3315	2508	2506	443	630	855	829	753	940	1169	838	297	327	1182	1537	2358	2392	308	240	813	1309	845	810	1857	437	122	1076	595	391	724	918	578	327	176	3299	1751	2177	1864	1044	2907	391	1083
NM_024941	1729	3129	845	935	47	112	582	856	2183	1913	126	209	446	382	336	353	751	342	57	107	285	654	3739	3201	100	71	491	559	992	877	1537	191	75	868	487	514	775	1202	651	213	186	1383	1353	3251	2607	1246	861	605	2894
NM_181504	1071	1447	1509	1294	1499	1705	3725	4832	3251	3177	327	598	542	450	516	430	858	324	0	25	9	54	39	14	1030	575	1403	1475	1829	1594	3986	764	191	1160	531	541	878	679	426	526	418	1462	1027	482	471	6413	5242	4051	13314
NM_003187	11612	16437	2165	2892	437	956	2943	5714	11683	11551	498	944	2003	2017	1925	1558	8506	3845	791	1543	2827	6313	31504	30666	2163	1297	3800	4650	14335	10410	9849	1410	430	3106	1562	4574	5085	6137	4182	1797	1497	10966	6929	19368	14998	4483	3946	3585	10546
NM_002270	42609	46131	2488	2354	837	1012	5129	7009	17504	16460	2047	2599	6813	5126	5785	6427	15198	7641	1031	1328	6094	9768	51171	38983	1224	893	4386	6429	7746	6705	13253	5776	2147	22943	14109	9920	17975	10672	5571	2409	1251	15101	8966	18602	13755	8859	10006	5195	18764
NM_001207	23389	34775	9918	8153	5357	8818	21725	39590	31176	28916	2965	6759	9748	11745	9715	9919	15290	7604	4241	4541	16938	23926	24470	22794	7255	6323	15602	21036	20471	17004	22687	4573	1850	13106	8696	6168	10526	16008	11043	7638	7528	34661	24512	26677	25256	28709	21735	12518	29287
NM_014886	5984	11318	2728	2540	2556	3827	4715	8806	14113	11219	961	2252	1341	1397	1143	1439	2176	861	1348	1619	3296	4818	10740	7256	1973	1371	2788	2850	4159	2991	4601	1903	587	2839	1793	1233	1977	3880	2751	2919	2315	6663	3331	7571	6852	4166	3291	2082	11471
NM_018046	4120	7277	1745	1916	596	820	2080	2565	6189	4749	964	1125	893	771	756	724	1935	1633	1063	1277	1436	2238	6794	5897	1403	956	1252	1396	2074	1708	3311	1294	515	1293	801	1268	1547	2126	1366	957	839	2532	2339	3738	2747	3216	2051	1683	7365
NM_018268	4807	6734	638	807	757	1108	3164	4087	10817	10526	411	898	1107	1189	1220	882	2292	1483	128	194	753	1280	2916	2969	307	197	834	1048	1859	1415	5358	413	161	1500	965	661	900	2954	1841	916	1060	3604	3685	4194	3519	2591	3051	1410	4943
NM_173797	5664	8304	4748	5111	944	1262	3882	5873	12616	11898	424	555	805	703	654	641	3083	1454	220	261	945	1501	5715	5992	600	362	1572	1870	5427	3882	3537	517	202	1369	870	1520	2437	3028	1762	1252	957	5268	4794	10590	10879	2116	1614	1068	7275
NM_032280	1191	2520	386	424	186	307	1223	2123	2791	2220	202	373	656	629	588	613	656	357	148	177	712	1063	1859	2225	492	252	1368	1357	1610	1196	1008	165	51	485	321	233	360	1274	780	537	353	3086	2032	2567	2366	1512	951	562	2096
NM_001025	54281	76744	35167	69627	12492	17872	80198	175411	62719	57941	8143	10858	27352	29726	22449	26114	59939	31670	10872	15801	43143	58417	34898	49656	50868	14936	43307	61162	47784	36140	86808	10622	4725	35875	25643	24050	36251	37084	32182	14350	18078	137278	48125	59988	66174	39938	31652	24367	54166
NM_001867	12078	16743	4119	4822	1005	1797	14543	29514	19244	22457	1755	1915	15360	15834	11677	10893	31623	18948	271	396	5319	9376	17724	15123	821	528	7316	10916	12002	9694	12339	594	292	7476	4691	7363	10081	10888	8141	1815	1273	30447	10533	24372	22423	17211	9415	9549	17548
NM_001239	3048	4964	2430	1939	401	519	1100	1562	4574	4773	366	694	598	708	676	557	2566	1297	606	939	1012	1923	7364	8028	1037	578	1059	1208	2704	2039	3349	1346	309	1467	721	1078	2114	2179	1476	1212	1038	3877	2877	7904	6656	1347	1311	1095	3568
NM_198273	2345	4350	2015	1042	301	289	1852	2284	4750	3335	207	290	323	301	301	360	782	331	164	232	534	932	5203	3754	452	333	993	1397	1776	1333	1673	752	304	1738	1106	617	1151	2086	1060	457	366	3672	2383	7903	6696	1990	1275	388	4760
NM_014639	14093	20967	3791	4878	2714	3376	5861	6933	20776	16761	2255	2834	2771	2123	2302	2252	4186	2095	1668	2204	3274	5711	26350	25106	2642	1958	3761	4916	9529	8530	13295	4808	1931	7065	4481	3401	4846	12293	6611	3852	3551	7533	7976	17004	15429	3623	6681	2071	8266
NM_016442	5189	6241	1744	2529	1458	2106	4729	6817	10420	12558	193	442	793	708	755	543	1911	1311	445	512	2332	3684	6696	6691	1173	916	2922	4131	5705	5820	6557	1567	606	3827	2297	4877	6564	4120	2671	1117	2149	4060	6647	3994	3928	1546	3435	920	3221
NM_018343	1844	3373	747	1272	635	1045	1454	2198	3578	2842	665	1174	798	716	729	723	1148	496	581	1073	673	1651	3882	3193	1014	574	746	740	1252	832	1508	1405	441	1349	677	330	688	1780	1067	1605	774	2728	1747	3601	2697	1233	1085	576	2147
NM_138773	2837	4588	1455	1798	409	699	3471	5848	8500	7571	276	303	715	470	512	556	1686	1264	271	347	571	1280	6259	4450	547	389	932	1223	1952	1824	4199	726	235	1448	849	1395	1773	3423	1919	389	255	3277	2298	3683	3103	1906	2267	1034	4443
NM_139281	5951	10310	1872	1470	801	963	3257	3812	15671	14917	799	956	1265	1010	1027	1381	3733	1871	506	1009	1167	2810	17623	10589	1084	819	1806	2267	5130	4078	7206	1611	477	2754	1430	1937	2999	3640	2021	1276	701	5630	3321	15497	11821	2248	3141	776	6798
NM_005669	12744	16447	1923	2987	433	693	2784	3751	6107	7035	370	763	1693	1560	1549	1295	8164	4876	326	564	1467	3285	16818	15234	617	492	2124	3545	8567	7848	17195	1342	538	4840	2871	9971	13256	11442	7668	517	433	2758	2653	4433	3944	6934	6779	6416	15568
NM_020177	1848	2548	6532	3974	539	815	2371	3736	4950	5138	355	446	646	529	588	646	1767	946	248	480	722	1924	5492	4519	563	380	1232	1495	2842	2075	3238	629	255	1391	912	1218	2056	2001	1219	175	170	901	762	2671	2872	861	1695	379	2303
NM_004707	3923	6412	1794	2497	377	636	2478	3585	5933	4778	447	624	941	708	733	936	2757	1647	210	274	1106	2004	4881	4178	365	298	1332	1812	3638	2961	2794	522	196	2042	1237	1776	2481	3970	2362	525	403	2853	2754	5005	4541	2224	1436	774	4542
NM_000414	5949	9488	2445	3262	722	968	3292	4346	7466	7414	3402	6522	9530	9084	8726	7817	11339	5702	204	574	1046	3390	15545	10815	2795	1325	7559	7076	8422	7242	7682	1307	460	3956	2804	2235	3096	4878	2907	1680	1440	7182	5437	7381	5122	6844	5756	4484	11221
NM_005340	29255	51961	6337	8696	928	1705	11878	20519	45274	46335	624	1091	6119	6867	5900	5067	23326	11282	618	625	7854	12534	62372	43725	1298	1055	13433	18632	45734	34103	27401	802	382	8598	5117	12745	16536	15378	11391	1953	1889	24457	17562	42959	41011	13249	14076	11616	24696
NM_005732	9980	18686	1185	1544	4715	5217	6235	7367	14630	12004	3498	7138	2336	2291	2217	2062	3204	1900	3652	5254	2613	4762	8342	6356	7498	4974	3498	4201	4185	3659	7236	5108	1359	2596	1343	1092	1412	2075	1408	8802	5210	10341	7342	9206	8497	5508	5403	2524	10368
NM_014402	6335	8537	719	1483	412	886	3340	4558	3841	5757	248	557	2091	1677	1547	1341	4820	5113	230	608	1697	5691	7762	11089	505	304	2104	2308	6294	6014	6901	601	253	2652	1696	5194	5519	7905	7905	2105	1117	11971	4372	12807	13603	6734	4774	5351	4150
NM_017665	1410	2473	498	452	138	243	701	1194	3524	2986	417	502	351	355	342	369	732	322	64	97	230	429	2767	2387	248	190	633	923	1611	1213	985	249	90	576	329	389	454	520	356	529	286	2004	1179	3055	2548	1057	780	438	2167
NM_002154	11253	18800	2856	2454	2195	3144	6678	9687	10887	9293	9843	13979	15123	13706	13372	12404	8331	6812	1493	3900	2757	8287	14359	8052	6005	4555	6839	9048	4143	3079	14491	7372	1863	8756	4423	1647	2988	6975	4196	9216	4542	25548	12922	15857	8850	10981	15836	6707	12674
NM_006930	13649	22982	4280	3179	1172	2136	4783	8583	10585	11775	1425	3283	3599	3400	2985	3055	7852	3997	291	862	1997	5838	15666	8112	1433	846	4199	4421	4737	3206	14088	1975	545	7633	4488	3969	6477	17473	10798	3666	2426	13910	8160	18004	14606	13661	8525	7540	24979
NM_002715	21420	30112	12455	5698	1158	2397	6352	9974	23781	25713	2123	3190	6311	5935	5863	5212	23114	11988	568	1172	3329	7887	43145	37435	1045	719	4154	5163	11685	9263	21158	2147	655	8161	4056	9745	14372	13843	8858	3312	2488	15078	12255	25346	18586	12074	9396	8970	24287
NM_003337	2377	4701	1651	1225	173	324	2408	3965	3726	3386	78	147	422	401	386	499	1468	653	100	143	1345	2178	5924	6793	160	153	2157	2711	3879	2496	2423	218	77	2016	1128	1483	2238	2384	1505	237	246	3247	3077	3788	3500	2702	2051	831	5388
NM_021982	5145	6730	1586	1795	716	852	5930	6556	14811	15433	322	381	1566	1221	1326	1247	6777	4135	210	295	1588	3014	8681	8655	598	411	4010	4626	16665	12082	7473	387	168	2480	1518	4706	5668	7664	5317	419	374	3833	3541	9603	10575	2468	2188	1805	7686
NM_152409	5986	9765	1737	1622	172	420	1214	2445	5095	4528	251	288	519	492	497	493	1822	891	375	391	2115	3035	18845	14209	540	456	2353	3449	6455	5135	3463	795	253	3328	1578	2412	3810	5720	2877	483	398	2818	2770	6660	6241	2286	2048	895	6667
NM_014829	10071	18097	3162	3010	2235	3179	4456	7497	9198	8089	5604	11205	6655	5616	5962	5849	6010	3421	2714	4465	4942	9145	24303	16955	3766	2584	3559	4322	4882	4557	6390	4362	1067	5018	2637	1651	3112	5235	3158	6270	2773	12128	5117	11314	7576	7876	5580	4546	16830
NM_004893	8637	13328	3014	3752	715	1454	5010	8751	10322	14511	836	1154	3506	3342	3108	2440	5235	2964	522	953	2800	7643	13653	11664	1117	796	3234	4533	5790	4763	34793	1104	348	4870	2438	3928	5661	9030	6452	2600	1730	17809	13022	10183	11616	12202	15134	11877	18156
NM_005903	8054	14462	1109	1394	145	176	1091	1456	9469	8472	670	663	1852	1320	1621	1685	6611	3698	368	390	2332	3369	19033	18422	653	522	2595	4087	7833	6950	11630	792	305	3775	1920	3331	5128	5039	2817	521	473	4451	4370	9938	8993	3105	4589	1013	10872
NM_006805	5044	8269	11998	15097	767	2020	8637	19747	6059	9569	1925	2429	13123	13886	12154	9552	15332	19201	804	868	4853	8206	9452	11598	1648	1206	6348	6921	5191	5353	8026	1510	615	6846	4479	6563	9515	9168	6985	1074	1053	16623	9638	4991	5344	13468	8287	11967	8060
NM_004661	6890	9761	1207	1445	732	980	2609	3791	10110	10412	680	1122	1602	1584	1591	1337	6310	3471	419	447	1613	2322	11052	10444	676	374	1859	1834	5782	4646	4468	710	295	2277	1481	3203	4155	3440	2196	1574	976	5700	3993	14784	12497	3749	1917	2512	9389
NM_004730	17006	27307	4895	1700	1434	2641	5777	10858	14122	14515	3901	4684	6267	5744	5621	5251	12044	6202	1286	2330	4360	9548	32175	23206	2805	2804	5331	9213	10275	8275	19412	3978	1081	8091	3966	4618	6444	9750	5955	5954	3127	21096	11687	25024	16868	11056	12246	6878	18378
NM_004134	49963	78241	6378	4501	4825	7405	13647	19873	32460	34422	9508	14363	15589	14449	14472	12520	23872	14683	3010	6099	9460	24292	54728	51298	9900	7995	17478	22765	21500	20460	24452	5186	1308	11023	5389	4759	8012	17940	10152	17409	19855	41956	46907	43763	35458	23701	15703	19832	44105
NM_016480	5307	9024	3831	2197	1360	1856	7222	8720	12455	11897	1442	3041	4087	3247	3149	2953	7999	4782	740	1201	3114	6212	16382	12908	1935	1152	4388	5360	6492	4512	3461	1157	356	3058	1454	2208	3428	4152	2393	2445	1781	11189	6575	12692	11548	6321	2504	3363	13606
NM_003339	3079	3472	2541	3187	737	1423	6297	11142	5329	5976	702	1244	2981	3756	3272	2737	3863	3927	458	558	2345	3879	3800	4023	739	719	3983	4532	3231	2525	3481	884	373	4590	3028	2040	2782	2420	1683	1230	993	11132	7823	4490	3821	5919	5452	3736	4444
NM_016463	668	893	3885	8259	385	817	2269	2864	1608	3272	575	671	1744	1784	1675	1012	6338	6037	112	117	393	608	645	785	427	434	982	1407	2559	2365	2022	18	9	29	24	576	508	3890	3017	981	772	4796	4583	2928	3329	8818	681	13857	6242
NM_005859	1259	2147	689	1068	305	349	1307	1333	2553	2695	134	207	242	201	212	224	597	394	323	354	916	1050	3402	2375	661	487	1150	1461	1142	1060	2814	430	150	766	392	567	696	1622	1150	587	421	2528	2075	1885	2216	2070	1985	1165	3129
NM_001035235	2211	3058	1789	1869	637	1437	1926	4034	1912	3193	393	744	1156	1422	1333	900	2409	2061	136	251	358	1208	1491	2262	251	160	612	919	1070	1170	4043	671	287	1092	687	1354	1525	3887	2897	896	967	2917	2638	2576	2794	1834	2015	2223	1638
NM_080670	6901	6095	1965	4998	690	1402	5138	10458	3633	12878	518	760	4280	4205	4029	2538	15877	15845	153	274	2296	5377	5982	7387	10	4	91	124	333	430	10813	292	127	3656	2206	10248	10895	7186	5209	1437	1075	13680	9322	8197	10851	6097	3468	9399	7275
NM_144723	3627	6947	807	742	1138	1640	3360	6870	5381	5325	1569	2498	2594	2674	2526	2448	6202	3207	601	1180	1726	3870	10859	5982	1605	825	2707	2472	3049	2140	3477	1746	507	3470	2030	3087	4599	3237	1804	2408	1395	6700	3080	5362	3680	6958	3478	4238	10232
NM_017706	2255	2850	4131	4059	317	613	1539	2958	2421	3239	233	390	941	910	929	659	2117	2308	225	271	992	1630	2821	2877	254	207	777	1073	2446	2945	6091	342	113	1088	649	2294	2789	3321	1999	600	532	3009	2603	4904	4196	2193	1670	2628	3924
NM_012208	4038	6288	2356	2373	750	1092	1886	2750	3814	4067	486	949	1180	1149	1122	764	2390	1723	369	562	1096	1965	6251	5731	571	366	877	1155	2358	2198	4082	867	322	1662	1011	2049	2851	3961	2260	1250	857	2972	1815	4545	4031	4037	1811	3065	8300
NM_002488	2828	3151	767	1635	231	459	2671	5378	4345	7031	95	332	1665	2068	1678	1232	5618	4630	37	54	822	2026	3296	4420	78	59	1232	1444	3980	3586	3717	65	30	1352	981	3281	3787	3330	2885	463	384	6844	3852	5925	6471	3541	2170	3930	2157
NM_002109	5130	7286	2604	2434	1371	2514	3476	6926	4994	7557	1026	1754	2133	2391	2332	1671	3383	2985	656	1469	1718	4283	7496	7111	1146	915	1841	2410	3736	3767	13665	3185	980	5175	3030	4657	6495	9791	6391	2448	1706	7019	4280	6857	4856	5793	6351	6732	7597
NM_032099	298	481	21	54	36	51	147	256	9	12	23	25	135	89	100	108	247	370	0	0	0	2	0	0	16	8	22	21	41	52	1985	126	51	449	390	1153	1732	3634	2720	2	9	16	30	30	2	1398	1061	1745	1853
NM_003883	4777	5308	4028	5380	1330	2392	4540	7429	8335	12892	1160	2116	3794	4027	3567	2558	12786	11599	363	682	1935	4076	5717	7780	936	559	2774	3306	8964	8225	10483	582	188	1902	871	4860	6239	8454	6305	2688	1684	8841	5355	15797	16005	3503	3353	3870	6269
NM_014773	5106	5332	5713	11026	406	700	2906	4685	3230	6304	354	590	2503	2627	2594	1628	12815	11989	255	187	2653	3032	5199	9698	265	203	2107	2902	9539	9812	5248	305	125	2401	1692	10935	11784	6678	4619	536	713	4274	6839	6202	8731	2359	1502	2643	4907
NM_005471	2513	1839	99	255	138	208	1002	1094	76	108	463	894	3644	3869	3496	2528	4415	3604	121	193	1370	3257	1668	1408	147	86	1180	1548	745	746	3383	386	140	3618	2325	1894	2422	2018	1163	680	468	4646	3379	1498	1266	2066	2379	1916	1838
NM_004290	3201	3826	550	956	475	653	1197	1626	3259	2703	361	596	344	382	348	369	720	534	153	370	360	1150	1902	1738	499	263	583	693	958	830	3595	2047	728	2942	1899	1494	2232	2916	1470	2459	2211	5818	4622	5435	3031	2549	2133	1387	3714
NM_030571	5136	8315	949	1059	70	125	317	494	192	208	668	1136	1200	1109	1022	1103	2373	1427	596	1214	1578	4055	11995	5180	1325	904	2084	2719	2802	2117	6098	2237	793	3802	2244	2250	3041	3880	2255	1842	1895	6201	5814	6046	3302	4084	4594	1794	5443
NM_030799	4805	7905	457	580	368	541	2580	4068	4583	4596	271	325	831	726	743	753	2224	1234	163	315	1576	3597	10171	7176	383	244	2375	2899	5606	3917	5917	1055	547	5576	4286	4275	6428	7986	4811	349	291	2734	2315	4126	4038	1795	3210	818	3653
NM_030793	3096	3482	1875	2047	636	787	2131	2403	3649	3742	501	781	1290	1044	1080	948	1594	1206	369	426	1343	1811	4625	5540	633	501	1542	1865	2499	2333	2447	1053	366	2485	1462	1314	2288	2616	1321	797	701	2366	2053	3211	2741	1324	1529	920	3577
NM_030953	723	825	261	333	57	94	375	480	286	442	33	61	187	184	178	115	798	933	42	77	230	368	504	999	57	31	164	193	249	342	931	117	31	325	220	927	1093	818	630	126	120	708	594	436	446	439	523	528	494
NM_001543	8444	9123	581	1309	702	1127	3077	5446	2855	6621	813	1153	5840	5383	5623	3715	12440	13598	144	207	923	1826	1310	1856	1888	1487	8219	11423	9984	14658	22373	1936	712	9705	5549	12470	14820	32495	24339	949	1044	6103	7289	3751	6858	6397	10684	8208	7923
NM_016221	5467	7157	1794	1993	458	664	2306	3351	4786	5304	481	828	1795	1725	1748	1372	4849	3067	332	386	1766	2978	8378	11193	597	406	2374	2509	4900	4074	8968	600	259	2719	1680	2733	4245	6006	3825	1819	1631	8360	8001	10780	13613	4204	3618	2837	9096
NM_006058	4455	6483	7963	11301	8952	12310	25541	42314	14414	25128	812	1563	1701	2204	1895	1185	2248	2582	2412	2315	7632	8616	1739	3390	2799	1831	4427	6284	7113	7207	23628	1837	779	3998	3047	4239	5967	9935	6942	1563	2516	5445	6385	3590	4510	4617	12327	5242	3834
NM_001155	2531	3089	9340	14437	13513	21314	28575	43311	42915	66226	1479	2945	3882	4619	4519	2848	7876	7268	354	462	820	1368	4852	4129	3322	2170	5908	6179	13029	14841	8734	7671	3749	12829	9776	16079	20896	48567	32728	830	701	1773	1681	921	2903	1136	5074	2844	1088
NM_005754	10994	15120	955	969	1553	2090	6534	9348	14284	16115	2721	4289	7473	6812	7170	6462	8484	5896	454	1061	3008	8778	24481	14502	1035	835	4324	5120	4634	4285	15355	1993	537	8630	4079	3075	5099	6006	3514	3213	1399	13883	6522	11707	8498	9048	11096	5020	11385
NM_018691	1305	2179	489	467	332	588	1204	1900	3853	3114	150	250	251	223	227	229	422	216	59	115	217	634	1692	1915	132	110	365	438	709	529	1388	387	117	1120	618	505	825	1412	828	570	587	1864	1719	2714	1666	608	918	297	1073
NM_005927	5261	6822	503	711	146	204	915	1341	3929	3856	294	371	937	784	838	819	3555	1978	340	388	1353	2235	16656	15987	423	288	1352	1578	3267	2948	6178	758	267	2222	1319	3215	3978	2856	1598	286	200	2142	1527	5884	3889	1853	2728	814	4694
NM_024632	2915	3487	842	1448	193	247	778	1007	1503	1726	178	335	802	668	685	594	1799	1192	299	321	740	1017	5509	5235	615	430	965	1509	1672	1706	1918	541	177	1020	749	1650	1975	1524	1202	329	472	1481	2013	1183	1114	1557	1183	1119	2759
NM_014180	1606	3241	374	428	211	323	1383	2998	2979	3217	266	363	936	1200	894	899	1262	825	203	356	964	1995	3649	3293	457	259	1302	1246	2037	1525	1570	699	238	2511	1426	1103	1613	1653	1034	583	318	4779	1715	3770	2670	2015	1655	1338	1651
NM_004270	941	1546	191	297	248	336	757	1124	2006	1560	204	306	212	221	200	234	505	194	103	115	323	608	1815	1213	137	70	319	358	614	558	655	131	38	362	169	188	262	594	332	221	305	704	638	971	725	710	469	230	1267
NM_014666	15952	24777	3885	3786	581	980	2431	4070	12513	14563	1173	2152	3428	2940	3202	2886	9489	5861	706	1246	2151	4680	15220	11890	1883	1276	3313	4140	8551	8123	10927	2594	724	4808	2732	6746	8327	10596	6683	2456	2024	10043	7351	12573	13037	5416	4603	4060	12680
NM_003314	2602	4520	584	771	1450	2055	2239	3888	3640	3518	1514	3412	1505	1557	1480	1412	2132	1480	590	1452	916	2538	3935	3005	1386	750	850	1144	1271	1163	3157	2921	852	2831	1380	1545	1720	2848	1814	3714	2267	5194	3687	3406	2492	2726	2500	1684	3327
NM_004060	5411	7158	1647	2120	2853	3808	14318	16159	27306	22062	5662	7940	10031	8204	8403	7834	18032	8366	1165	971	3852	4326	12056	9476	4248	3377	11596	17217	17627	12707	9340	3548	1328	9400	5195	3096	5007	6645	3618	3291	4330	12687	21700	22322	24663	4649	6433	1851	5948
NM_145266	1902	2716	389	487	242	375	1318	2033	3710	2674	550	713	951	902	740	829	1640	1353	240	352	1155	1839	3011	2836	310	155	1005	1001	1669	1104	1671	417	128	1243	548	755	1252	854	552	908	483	4097	2299	4715	3669	1866	1107	712	2146
NM_013283	4313	7476	2843	2948	525	782	4470	6019	8251	10776	419	743	2041	1858	1761	1696	3662	1643	317	391	1610	2543	10081	6668	502	264	1552	1562	2306	1756	4791	1399	475	5738	3086	3050	4342	4828	2427	715	408	5211	2851	4021	4208	3069	3384	1513	5659
NM_024594	4260	6746	1006	690	361	359	1328	1494	7927	6345	821	1001	1703	923	1243	1350	1781	1398	299	377	701	1041	15758	12586	1959	1483	3108	3712	5120	4542	4070	1253	331	1925	910	985	1636	1381	776	615	478	2644	1977	6399	5698	2956	2441	1308	8048
NM_002887	8827	14131	875	740	860	1352	5049	8178	11974	10337	998	1616	2997	2574	2318	2820	3848	1733	679	1311	2230	5412	17249	11208	1703	920	3447	3496	5891	3740	8788	2245	638	5601	2419	1761	2918	8300	5266	1822	895	10752	5066	15309	11309	5478	6120	2730	10353
NM_003945	14124	15575	1541	4155	847	1877	7521	24599	14694	19141	237	497	2296	2712	1850	1606	8122	5467	180	285	2118	4631	16399	14998	464	373	2638	5884	10073	8961	17628	944	328	10796	4699	13700	15692	14339	12157	721	655	11117	5616	6995	4936	14783	7789	12202	26678
NM_016093	1724	3347	136	227	283	430	639	1016	2739	2783	214	565	438	553	471	415	1557	734	145	451	254	964	2631	2354	403	227	509	533	1239	1090	2707	616	194	757	465	900	1184	2834	1956	671	287	1524	571	2575	2175	1451	920	1859	2737
NM_001205	899	1390	1034	631	111	259	663	1324	1326	1899	50	102	256	305	269	207	951	812	24	73	179	446	920	2247	105	56	268	305	804	582	1005	99	38	385	265	990	1186	1285	990	161	93	936	724	1578	1651	664	361	696	1042
NM_138369	4782	6718	512	780	315	366	1095	1259	1907	2181	1468	3229	3974	4398	3941	3319	9153	6166	772	1244	1653	3439	4724	6479	2611	1954	3593	4600	5863	4901	3609	1277	460	2020	1292	2536	3534	3878	2595	482	380	1365	995	1845	2177	8726	1825	7515	11632
NM_001834	1366	2641	1466	1897	330	576	835	1861	1005	1788	321	640	681	922	714	474	2420	2811	202	466	545	1604	2830	3730	337	384	513	1037	1547	1497	29615	1390	699	2850	2300	6194	6694	7979	7298	1175	1222	3743	3374	2443	1959	7030	13667	11606	5596
NM_138820	2261	2675	1410	3866	287	624	4652	7733	2824	4616	64	149	1589	1785	1480	1112	7153	7165	40	48	1489	2542	1869	2736	88	50	2361	3079	4139	4021	4606	36	22	1325	1201	5569	4637	3523	2703	317	418	5670	6825	3203	4578	4230	2431	3795	2431
NM_020444	8791	11088	2879	4840	413	683	2824	4792	4205	6672	453	796	2693	3073	3177	2113	9359	7993	519	538	3152	4170	5892	6348	1470	1018	5050	5947	11737	12291	15645	1296	475	4837	3351	7697	9350	12554	7707	638	606	5015	5075	5736	6863	5913	5720	5060	10076
NM_016391	3075	4565	851	1129	439	979	1419	3139	3057	5244	525	807	1649	1556	1453	1280	2850	2542	203	452	737	2201	4496	3399	406	352	913	1292	2480	2545	7054	698	207	1387	780	1354	2047	2879	2037	2140	572	6017	1725	6729	6327	3150	3012	3236	4859
NM_012171	2494	3525	1458	1604	90	191	644	1413	931	1529	255	418	2336	2698	2419	1556	5230	5569	31	38	631	1100	1749	2079	31	40	544	880	1557	1920	5985	276	110	3997	2327	5433	7279	4649	3144	473	333	4724	3478	4089	3465	4219	3042	4409	2824
NM_016222	4686	5651	5605	7753	1964	3610	5900	10875	5056	9712	900	1841	3253	3836	3528	2093	9870	10177	721	1136	2555	5166	5571	7648	842	560	1919	2514	7967	7760	9305	1005	390	2573	1784	6461	7450	10824	7594	3050	2246	10271	7360	11160	12081	7391	3372	12561	8723
NM_007255	880	1090	1486	1858	221	522	935	1620	227	669	134	243	539	733	608	321	3381	3336	80	121	474	970	445	1336	125	134	560	822	1546	2040	3323	244	143	1296	975	7243	6784	6987	5005	232	310	1087	1362	796	984	1009	1208	2042	759
NM_017510	11019	11579	2042	2520	1290	2724	7927	15471	6297	10824	1005	1985	6104	6630	6420	4057	11539	10418	600	932	3201	7667	9754	8352	2444	2251	8208	12351	28177	25423	33108	2494	1054	10954	8046	18919	23958	21762	13142	2235	3426	14785	19058	20073	25460	12331	14505	17056	8452
NM_022762	2143	2648	1768	3276	372	517	1451	2536	1525	3317	857	1257	3355	3415	3126	2185	9713	10374	149	206	779	1525	2410	4457	227	194	685	1009	2005	2255	2196	223	72	819	405	3043	3678	2028	1439	889	810	4373	3590	4952	4949	8051	674	11692	12368
NM_017838	3688	4941	1269	2253	328	629	2939	4979	2284	3896	505	625	3835	4220	3995	2945	9101	11013	157	291	1405	3741	2768	2887	218	151	1406	1480	2059	2174	6364	457	171	3241	2109	5076	6047	5820	4518	863	401	8097	4559	3723	4791	11134	4128	14726	8581
NM_004499	8573	16365	2141	2174	1656	3193	7589	18264	13916	17754	5636	10256	15471	16374	14363	10231	36554	30100	1510	2955	4239	9126	24357	17273	1852	1120	3151	3471	6015	4405	17919	5476	1491	10765	5150	11759	16965	13237	10414	6515	3094	30779	13485	22862	15376	25508	12495	18194	34938
NM_025158	2805	4712	3237	2911	1058	1402	1864	2816	1876	2222	988	2118	1241	1455	1337	824	2578	1704	567	924	1070	2125	3652	2077	1133	688	1098	1469	2315	2373	2731	1250	483	1514	1159	2120	2834	2873	2029	1921	1397	3085	2178	3313	2782	3451	1655	3023	6310
NM_001746	68883	112808	3637	3924	8211	10724	38794	62965	56268	57193	8750	12433	22499	18671	18590	19537	31242	17933	6610	9370	31272	51596	133190	85753	13027	8941	35438	42112	55759	44895	55614	14448	4490	42435	23199	27213	46376	46476	28564	14204	14328	79723	65508	71490	60198	43335	37835	24655	71838
NM_014275	5098	4773	4539	5578	788	1547	2839	4847	1238	3176	1747	2262	4273	4875	4628	2580	11933	14088	1476	1263	5280	6411	3346	4957	1738	2243	4767	9959	10699	14139	19804	3447	1989	9464	6914	19517	20548	15972	11086	2440	2757	9119	12747	4728	5020	8416	6981	12320	6934
NM_033549	2156	3354	3198	4089	327	504	2629	5698	1820	2763	188	348	1639	1813	1749	1157	2763	3253	191	339	1814	3428	3253	4079	194	146	1018	1525	2132	2144	2488	195	58	1196	731	1904	2098	3109	2251	589	459	7343	4490	2506	3249	3609	2033	4586	4596
NM_020408	1657	2194	531	1156	683	1118	1217	2013	1511	1844	1195	2126	1751	1630	1472	1248	4843	3952	256	471	616	1237	2228	2958	1329	1062	1991	2648	3794	3201	2980	740	402	1062	642	2059	2510	1724	1276	2242	1268	3806	2195	3404	3567	586	1329	497	815
NM_022758	5035	5675	5200	5527	2067	3366	11833	18505	11344	18498	1123	1710	6595	5970	5673	4236	11183	8577	757	741	4260	5520	11062	10199	2474	2133	8140	11692	9527	11395	12489	1165	458	4517	2696	5482	7202	6303	3999	2905	2158	16920	13446	10922	12682	6207	7552	7216	6312
NM_033112	2323	2920	664	1174	549	1256	1071	2183	2019	2629	1230	2121	2116	2044	1835	1442	2634	1678	279	611	504	1276	3190	4265	869	709	1031	1379	1974	2065	6773	2069	570	2589	1149	1929	2615	3229	2358	2888	1869	5291	3119	4462	3878	2881	3344	2889	3069
NM_003188	4599	7416	2614	2967	559	873	2358	3200	8929	8819	893	1143	2141	1783	1832	1762	6617	3423	223	358	1263	2409	9552	7450	516	347	1942	2311	5512	4854	7545	675	234	2358	1409	2763	4134	7008	4157	1788	1106	6906	5363	13539	10693	4537	3020	3080	11524
NM_016224	4507	6429	2274	2056	261	213	830	696	500	482	740	1161	1505	1395	1452	1102	3370	2751	600	620	1446	1836	5250	6262	2643	1861	3541	4879	8970	8603	13756	2248	852	3529	2598	4678	6713	8278	5937	3442	2788	9003	7648	17169	14462	1759	5115	1410	3281
NM_018303	3560	4930	2182	2374	676	939	1672	2552	5228	5542	1721	2342	3139	2935	2927	2366	7198	5442	308	447	866	1579	4613	4090	595	561	1297	2137	3339	3196	4045	1874	684	3831	2273	3451	4239	3112	1961	1617	1283	4474	3424	6386	5034	2303	2114	2081	3655
NM_000904	2831	4122	316	383	15	33	137	138	64	66	1105	1670	3323	3887	3609	2255	9186	6814	580	947	1336	2401	5052	5795	557	269	529	649	1922	1777	1698	495	172	666	395	1766	2184	2271	1686	1720	2970	7876	12845	10217	9732	1022	891	1507	975
NM_003913	6564	11937	7976	5308	2340	3147	5981	9670	20776	16100	3426	4667	4209	3156	3176	3696	6188	2527	1687	2505	3021	5181	24392	16932	6099	5269	6335	9506	12253	11392	5007	4791	1546	5048	2619	2480	4190	5819	3155	5125	2846	12221	7500	22643	19115	6009	3842	2576	15673
NM_004824	3540	5542	1748	1903	588	794	1810	2447	7668	7579	1581	2464	3536	3394	3465	2828	7971	6523	539	650	1269	2039	4232	4754	678	599	1175	1688	3178	2747	3793	671	243	1274	776	1045	1619	1952	1531	1003	793	3144	2465	5111	5023	2104	1713	1629	4124
NM_006567	1132	1397	1061	2159	154	417	694	1055	1174	2025	161	205	472	360	359	337	1222	1114	56	109	256	689	1618	2278	118	58	367	419	1408	1178	2373	195	66	780	382	1262	1641	1022	684	555	355	1798	1390	2131	2157	514	935	641	763
NM_152551	1272	2244	1046	1269	199	241	856	1374	2758	2334	348	611	706	643	629	604	2097	1032	906	812	1906	2485	9022	7997	1251	715	1409	1656	3632	2278	1414	631	173	768	404	625	895	1310	634	726	605	3180	2660	3596	3884	1009	995	417	2703
NM_002114	3824	4113	1683	1829	807	1358	2375	4177	4347	6800	498	984	1426	1283	1342	965	5939	2723	176	266	696	1305	2407	5068	375	396	962	1537	3217	2847	4981	1375	529	3432	2315	5740	7102	2868	2241	725	622	2697	2286	5325	5597	1154	1205	1114	3924
NM_005124	11281	13751	5106	5273	1157	1511	6402	8161	17724	23760	1115	2039	4965	4758	5021	3758	18015	9742	589	719	3810	6144	16732	20517	1197	796	5011	5776	9835	8051	10972	937	300	4409	2281	6441	7412	5437	4050	3528	1777	19491	11697	30694	26855	4340	4558	3418	11689
NM_014641	2294	2201	3193	4009	1960	3096	5050	8393	1380	3730	2163	3729	5349	5251	5523	4078	7028	7931	593	961	2160	4731	1573	3884	1542	690	3020	2534	3255	2826	3139	1142	354	2781	1431	2495	3684	3027	1868	4528	4556	12915	14329	4510	11067	3390	2652	3694	5207
NM_001090	3904	4878	6593	3726	1794	3374	5227	9525	3152	6394	3531	5909	9189	9392	8923	6396	11052	11271	839	1840	2648	6905	5099	5264	3102	2236	5159	6404	5115	6146	10117	2325	763	4898	3059	4508	6009	7314	4639	7905	4077	23161	13318	7529	8886	8124	6349	10263	10188
NM_006703	2076	3107	2330	2187	533	721	1675	2881	4557	4956	724	1311	1533	1372	1314	1263	3367	2447	282	533	787	1699	5936	4087	1161	715	1568	1914	3874	3321	4241	801	291	1367	897	1741	2591	2355	1592	1935	1486	7058	3981	13687	12600	2154	2151	1675	4697
NM_006238	649	740	4576	6584	150	210	1245	1988	628	1285	155	221	1324	1327	1355	851	3594	3926	71	60	647	1086	713	1102	179	154	1308	1784	3114	3621	6142	255	123	2083	1731	5570	5954	15257	11937	229	301	2549	3334	1636	3662	1327	3259	1948	1194
NM_003093	5093	6558	1516	2683	284	519	2973	4519	6862	9143	360	540	3401	3362	2990	2659	15651	15901	78	204	1370	3865	9059	8395	329	234	3601	3417	7978	7250	7605	307	94	2518	1505	7838	8558	11084	8060	1237	766	12553	8668	18160	15729	3503	2533	3986	7173
NM_003427	865	748	5857	10164	294	566	2227	3326	1100	2503	191	299	1249	1315	1156	717	3103	2968	205	186	1080	1399	1093	3260	258	210	890	1154	2966	3076	2199	222	109	989	738	2781	2807	2442	1731	174	297	1364	2314	1416	2310	1524	844	2276	1636
NM_015695	1950	2181	2783	3766	231	391	1087	2091	787	1406	719	828	2728	2449	2412	1764	5956	6589	421	504	1789	3289	1928	2945	1428	997	3893	5199	6280	7000	2177	961	378	3375	2181	4791	7105	5178	3821	652	637	3566	3243	1869	2216	2450	1127	2938	4916
NM_003017	16644	36369	28933	23059	2799	5258	12729	21089	40649	34872	4128	9932	10856	12375	12089	11318	29491	17799	743	2097	3151	11568	57116	32965	2115	1313	6640	6176	13017	8308	21458	3809	1002	10628	6377	8456	13367	17120	11173	8106	5565	28132	17435	34558	20730	18419	13001	8323	34798
NM_173562	8512	11682	4144	4720	1285	2008	6886	10353	16963	17002	344	606	1470	1428	1559	1113	3700	2453	637	623	3807	5306	28528	28570	1478	1038	6056	7383	15197	12194	4997	1066	368	5039	2575	4819	7244	16312	9936	3150	2287	15686	12427	38609	24668	3906	2086	2890	9353
NM_006708	7426	12586	1252	1597	606	892	5947	7934	17543	15882	1111	1744	4087	4174	3791	3897	13005	5826	839	1199	5521	9393	28597	19589	1624	834	6984	6517	8680	6095	16408	1603	446	7810	3861	4456	7457	6662	3905	1701	1313	16228	13965	31280	25082	8268	10852	2693	13689
NM_021943	2176	1572	1343	1854	826	1207	4257	6941	858	1425	557	900	2497	2871	2622	1773	2746	3437	169	183	1516	1941	536	1447	1100	970	5074	8633	2655	3359	2257	558	286	3477	2855	1746	2709	4832	2772	729	1529	4335	8516	753	999	4134	3741	4023	2694
NM_138457	652	634	2850	3750	378	732	2892	5960	207	608	243	293	1856	1864	1857	1174	1328	1558	96	90	1108	1749	91	244	1135	1197	8292	13855	3513	4055	1806	199	118	1798	1413	1209	1305	2617	1898	349	511	4079	5254	301	684	4576	1838	6250	1781
NM_015255	4271	6377	4819	4227	1123	1451	3499	4525	8830	8694	702	1012	1593	1200	1250	1133	3678	2278	452	537	1384	2340	11784	9953	1484	897	2788	3286	8675	7050	5591	1154	437	2629	1502	2843	3913	3628	2150	2136	1891	6721	5862	14164	12688	2460	2578	1727	7175
NM_018135	1839	2016	602	1678	270	433	1764	3036	2054	4516	146	326	1331	1787	1520	931	6685	6051	115	180	866	1891	2130	6162	294	246	1577	1980	4488	5114	4139	204	82	1143	851	3503	3850	3189	2278	684	565	5613	4811	4893	5448	1760	1750	2297	1282
NM_000255	1740	2776	850	772	932	1265	1726	2283	4009	3335	706	1229	756	726	695	617	1374	744	597	771	1000	1640	4827	5180	2481	1134	2736	2527	3642	3232	2332	1089	477	1252	873	1343	1934	2332	1316	1718	1549	2748	2784	4976	4017	1619	1429	941	3192
NM_018368	1336	2442	3986	2869	1002	1555	1881	2939	8626	6459	358	782	332	251	288	397	1231	586	730	807	960	1336	5390	3995	1844	1207	1717	1592	2208	1993	1285	787	372	677	476	680	1062	961	517	1387	1053	2079	1738	3203	2158	1453	1021	391	3439
NM_021940	3015	4024	1306	1618	632	937	2268	3069	3861	5319	732	1295	1598	1436	1416	1154	3977	2342	850	1051	1639	2364	3216	3236	1265	887	1461	1784	2809	2447	3478	1475	521	1816	1084	1929	2509	2291	1582	938	864	2643	3118	2271	2278	3121	1679	2353	4749
NM_012123	1223	1638	3074	3564	452	593	1332	1831	3376	3514	479	694	948	859	830	766	2102	1700	501	823	941	1835	4312	4914	809	525	1041	1313	1874	1835	2666	643	224	869	504	962	1281	1458	979	1263	1373	3220	4882	3951	3324	1605	1216	1625	3592
NM_015571	5102	8295	4565	3818	1254	1782	3240	4058	9324	6487	2521	3220	2104	1760	1903	2037	2863	1820	972	1422	1368	2909	7392	6454	2542	1921	2629	3143	3302	3137	3947	3481	1211	3800	2014	1400	2272	4309	2438	2406	1678	5158	4703	5761	4250	4863	2799	1693	14363
NM_016021	4547	7172	9446	11232	2098	4426	12957	24632	23642	21992	299	441	719	627	698	538	2598	1282	202	228	1372	2366	9365	7688	320	275	1763	2622	6323	4761	5049	1139	418	5166	2534	7863	11282	5320	3577	805	722	4410	4601	7041	5898	3870	2439	2214	8248
NM_015323	2051	2746	1558	1414	1241	1380	3275	3867	7827	6550	518	847	470	464	521	460	675	392	741	956	1072	1782	3255	2908	2347	1192	2325	2197	2228	1866	1579	1648	579	1684	987	492	903	2024	1242	1224	1237	2685	3271	3947	4284	2817	1930	1043	5641
NM_012160	2852	3233	1273	1473	156	151	502	611	2696	2817	108	212	337	249	313	303	1413	881	94	117	591	882	3078	5500	214	170	909	1207	3061	2789	2703	122	37	409	234	853	1220	1322	751	219	180	835	691	3377	3022	925	824	540	2405
NM_006828	9330	11228	2450	2353	2771	3233	4933	5818	18268	18219	4600	5084	4951	3812	4151	3707	8034	4420	600	1292	1358	3708	12852	15206	1352	1052	2154	2938	5621	4400	16373	4905	1274	7535	3326	2629	4009	6714	3976	3417	1586	5960	3136	10736	6672	5548	9274	4264	11787
NM_002726	2976	2426	1108	1448	453	682	1978	2256	2276	3193	873	1612	3041	3045	2944	1913	4656	3164	180	287	791	1828	1784	1616	398	257	1122	1314	1975	1784	13396	944	341	2834	1669	1528	2543	3808	2284	1487	887	5355	3219	3170	2890	3643	9084	3916	4996
NM_004849	3644	5562	1464	1648	376	686	1020	1493	4592	3956	852	1404	1238	1128	1108	1037	3221	1535	546	1055	740	1838	6683	5654	1201	969	966	1566	2392	1729	4743	2274	646	1687	857	1162	2031	2166	1296	2474	1762	5021	3831	7654	5803	2415	2282	1562	5456
NM_018292	1981	3014	3441	5356	217	331	907	1386	2186	2686	534	640	1129	937	1015	936	2031	1206	153	305	515	1296	4011	5474	321	256	701	1073	1556	1132	1912	350	128	888	435	699	917	1132	668	712	443	2796	1981	4026	3300	935	924	626	1969
NM_007214	5574	9181	2961	2451	1247	1842	4641	9224	7377	6429	2208	3853	3277	2662	2716	3167	4366	2477	1638	2551	2899	5252	12244	9916	6194	3434	6028	6864	6822	5632	8011	4252	1376	5144	2909	2265	3684	6623	3951	2018	2116	8321	6737	7879	6259	5190	6866	2285	10769
NM_138408	1440	3702	358	193	202	406	960	2591	1610	1562	478	709	792	858	718	830	652	336	74	220	311	1215	1594	599	704	351	1577	1314	878	744	1191	546	133	1586	786	205	505	1673	1041	823	363	4345	1122	1158	732	1727	1483	766	3196
NM_152729	1859	2998	1113	1661	1103	1439	4010	4626	7072	7295	899	1355	1427	1476	1542	1226	3925	2246	548	522	1368	1709	4036	3668	824	544	1254	1301	3108	2112	3387	432	149	740	409	472	720	1200	637	602	674	1730	2360	1500	1514	1523	1835	891	2727
NM_001002030	2771	5177	1155	1718	646	1044	2288	4141	6878	5391	946	1431	1291	1131	1054	1393	1421	631	452	991	1154	2422	8515	6058	1635	1049	2090	2666	3004	2365	4090	1097	302	1676	735	461	777	2657	1423	1880	952	6003	3176	5744	3960	2806	3518	869	4452
NM_016485	5270	7978	1012	1377	869	1290	2681	4108	10323	10713	980	1531	1522	1552	1519	1485	5784	2508	316	537	784	1711	7779	7098	1596	1055	2836	3064	6017	4555	7688	1342	456	2425	1282	2288	3023	4893	3412	2098	1266	6624	4008	10635	8603	4478	3367	2380	8118
NM_032860	2286	4893	1423	747	673	1671	1284	3465	3276	3066	1806	3055	1512	1303	1125	1444	1008	649	417	989	441	1301	4416	1694	3379	1829	2221	2081	2378	1767	2094	2255	587	1756	775	288	585	1853	1332	4858	2214	7964	2883	5308	3481	2342	2099	1210	6392
NM_015093	7567	9876	3547	5851	921	1133	3997	4551	12791	15259	1271	1674	2978	2352	2428	2489	10175	5314	615	830	1829	2904	5654	10671	2223	1612	4193	5541	10488	8643	9470	2057	708	4198	2351	4761	5962	5594	3803	999	820	4331	4236	7192	6716	6147	3765	4188	14851
NM_005389	4155	6894	1203	1384	405	604	2122	3199	8987	8568	510	1059	2221	1984	1727	1564	5430	4149	254	476	1120	2868	9843	8859	866	751	3192	4627	7654	5962	12857	874	298	3632	1856	3374	5527	7020	4425	3477	2076	17559	9346	24636	17508	5500	5445	3853	11176
NM_014892	4544	7144	5231	5989	1265	1986	3125	4919	4645	6001	2239	3446	2623	2591	2806	2029	7317	5058	363	744	819	1923	2709	2986	2475	1491	3093	3426	4688	4753	5984	1643	547	2651	1440	2996	3525	4591	2828	2797	2068	6136	4927	5920	5917	4270	2668	2325	10473
NM_016020	773	1110	610	1023	288	429	1247	1571	3495	4165	397	720	1097	1119	1022	810	2579	1457	138	124	296	588	1160	1515	1140	881	2026	2972	6141	4445	3008	424	134	803	550	693	905	1301	828	601	341	1576	1083	2494	2039	374	1248	249	798
NM_024630	170	219	408	936	13	22	101	205	1334	2110	15	32	181	195	167	115	502	573	8	14	50	208	207	295	189	75	1619	956	1539	1794	451	159	50	920	760	3355	3257	292	214	204	159	2195	1750	1065	832	204	234	345	220
NM_207118	1895	2374	425	575	77	137	964	2001	2320	2074	81	148	495	579	424	442	950	473	50	92	428	1374	1657	1388	117	47	1061	1053	1859	1424	3059	124	37	1481	867	804	989	2275	1692	288	155	4175	1073	3450	2810	887	2511	475	1083
NM_004906	1711	1879	2065	1944	879	1720	2359	4290	2503	2588	1348	2210	2267	2217	2061	1753	3363	1674	1310	1012	2426	2533	2251	2492	2313	1864	2790	3522	2345	2289	1763	1423	488	1773	1018	1172	1591	1749	909	1860	1105	4930	2986	2612	2246	2116	2058	1433	2113
NM_032448	2269	1832	1954	2721	898	1245	1965	2808	2236	3038	416	591	628	731	660	516	1544	1152	424	576	579	934	1824	1556	1212	986	1205	1520	2225	2501	3838	2397	1073	2141	1342	2083	3025	3840	2286	1547	1422	3253	3317	3473	3325	2789	2652	2618	4922
NM_020185	277	301	2835	3568	1605	2349	5503	7412	3873	4376	160	321	548	538	620	403	897	1167	73	58	325	421	254	242	196	303	752	1535	1076	1142	1152	269	130	886	638	671	1094	314	177	292	474	1035	1464	509	688	557	868	503	676
NM_020135	2569	2688	2915	3776	409	647	1589	2581	2107	3332	483	746	1726	1645	1511	1107	4830	4737	1223	1321	2136	3484	5405	6891	2696	2162	3515	4517	8587	8331	8311	1675	744	2409	1711	5044	7146	5561	3973	1662	1164	5886	4337	4701	4677	3486	3318	4338	4516
NM_004568	5402	8001	1222	1415	27	59	87	112	7	3	422	785	824	938	833	657	2174	1899	2133	2057	5092	6445	13688	12495	1187	826	1664	2326	4752	4750	7578	2474	1054	4766	3203	7965	9345	7272	4590	4120	4591	10398	12556	14300	11046	1849	4057	1737	2667
NM_003804	2090	2550	1367	1327	273	579	601	1318	1904	2451	595	719	1228	942	931	844	1577	1283	259	284	771	949	2578	2706	572	581	899	1558	2165	2416	3970	1062	355	1840	968	1843	2425	2752	1815	1796	1210	4204	2881	4555	3240	1656	1878	1530	3276
NM_001128591	327	474	496	1140	34	77	471	1111	765	1005	81	220	846	983	813	509	4850	4468	59	107	565	942	1075	1296	128	95	491	626	1135	1320	1351	93	37	552	369	2132	1628	1672	1752	158	189	3052	2111	2023	2212	696	769	1085	521
NM_012135	296	404	154	257	29	43	391	615	34	55	10	11	64	111	127	56	332	338	14	23	134	338	368	376	0	0	1	2	5	2	809	32	17	399	263	967	1220	771	558	0	0	6	12	11	4	435	408	661	475
NM_006117	2496	2987	542	762	602	927	2178	2925	4985	5357	930	1717	2373	2626	2281	2079	3026	1636	383	451	1624	2591	2767	2177	2655	1494	8410	7445	5701	5494	4767	2960	744	8856	3336	1405	2228	3564	2142	2426	1503	9291	4802	5045	4102	737	3582	540	713
NM_003144	15559	25921	2845	3058	2960	4672	11431	19081	22288	21292	1733	2680	2932	2373	2310	2432	8280	3846	2154	4076	4154	9483	32243	16819	9154	6405	10152	13284	30005	21180	22147	8612	2694	9163	4559	7811	11473	14990	9676	4561	4650	14708	16288	20611	19035	7285	10134	3008	17797
NM_031480	1492	2506	1796	826	850	1599	1473	2758	1103	1644	1321	1934	1049	836	801	735	1144	697	520	1268	678	1744	1521	1274	1767	1280	1231	1667	810	823	1490	1240	375	1191	554	507	692	1609	935	3516	1726	5094	2710	1947	2152	1119	1349	712	2357
NM_004280	3344	4808	392	613	92	205	1027	1942	4895	4936	339	504	1490	1307	1280	1418	5473	2666	52	93	506	1273	7762	6524	291	193	1861	2478	6308	4587	2633	206	60	1485	735	1461	2110	2723	1897	592	857	7391	7471	13955	11465	1697	1429	840	4010
NM_017906	1889	3002	250	288	296	538	1098	1666	3577	3747	933	1379	1316	1317	1187	1316	2319	1326	218	705	456	1728	4638	4590	884	741	1175	1504	2375	1738	2991	976	264	1413	618	630	1002	1832	1221	1844	710	5209	2235	6255	4744	1218	1502	746	2435
NM_016462	6199	10441	961	1444	310	553	2767	4218	8805	8729	537	826	2208	2332	2148	1681	9090	6091	557	793	3397	6985	20413	19448	903	646	3990	4634	9806	8059	11235	569	252	2601	1812	5219	7020	9744	6812	1517	1809	12185	11117	18071	15877	4783	4619	3288	7530
NM_030969	3536	7102	1248	1886	172	269	2181	3731	8143	7453	167	286	1086	1288	968	888	5619	4315	162	309	1811	4130	13619	10296	422	203	2194	1820	5828	3737	4432	171	57	1377	778	2435	3992	4026	2685	688	556	9501	5472	13069	9472	3432	2268	1833	5649
NM_016495	2027	2291	675	833	239	470	910	1253	1777	2528	304	707	1077	1189	1126	810	2679	1558	55	117	247	604	948	1029	181	130	491	678	1301	1035	1357	297	109	731	476	876	1273	996	576	1143	667	3239	2199	3510	3416	1606	784	1642	2751
NM_016167	1751	4086	1905	1247	338	564	2445	4103	2610	2121	417	642	1518	1214	1026	1234	1219	1413	242	395	1178	2597	2342	1646	904	613	2788	2800	2605	1905	2484	588	180	2088	1077	1033	2230	2715	1818	1045	983	7446	6035	4384	2558	2399	2304	1252	3047
NM_012241	818	1107	809	955	150	174	947	1216	1127	1387	140	266	552	734	679	425	1224	1297	129	91	524	603	646	1026	445	265	1397	1205	1824	1781	1157	87	52	399	287	457	768	798	543	207	300	1546	1993	1549	1419	718	747	608	1021
NM_001031713	2859	4289	758	1134	289	555	1328	2000	3165	3272	482	802	1178	1123	1148	842	3629	2437	238	368	963	1824	6400	7315	449	328	1094	1171	2553	2074	4453	324	119	894	541	1360	2003	2020	1299	1410	882	5399	5292	7243	5579	1586	1831	1317	3146
NM_016255	1456	2165	1293	1014	62	86	1021	1484	2480	2044	71	83	313	320	321	352	1150	784	65	80	801	1326	5267	4685	270	207	3019	3954	9531	7369	1481	74	48	1038	732	1067	1400	2222	1256	182	186	2924	4114	5558	5314	1677	959	672	2864
NM_003472	6646	15385	2076	1784	1996	2836	11971	17681	42359	29261	3378	5497	4585	4067	3694	5542	8310	3787	2480	2911	9862	14364	47781	35531	2757	1550	7913	7955	9497	5696	9303	1915	404	5705	2102	1727	2949	5839	3370	3855	2854	21593	18284	25290	17225	13400	9145	2795	25247
NM_020662	1998	3270	1600	2221	346	535	1628	2010	5127	4279	1296	2246	2752	2836	2993	2374	9553	6823	397	464	880	1333	7063	3685	1846	1012	2616	2550	4816	3528	3374	690	227	1049	658	1238	1713	1510	823	1435	913	4640	3644	6847	5534	1817	1928	1384	3743
NM_030939	6293	9359	4503	5972	1062	1636	9529	14027	21041	17547	935	969	2230	1925	1832	2168	4337	1645	428	540	2885	5661	17633	14280	609	511	4048	4912	7366	6381	8239	956	281	5502	2494	2943	4416	4912	2406	903	619	8903	6140	11983	8824	6487	5526	1725	11351
NM_018473	3936	5949	598	725	538	816	1641	2690	3914	3110	967	2181	1080	1477	1246	1010	3387	1942	549	820	850	1664	6218	4871	2468	1173	2058	2114	3278	2692	2900	851	325	1131	577	781	1122	2046	1323	2164	1818	4412	3158	6958	5826	1534	1999	723	2793
NM_016614	5109	8653	1213	1587	501	794	2358	3867	5482	4854	699	1094	1649	1456	1351	1346	2391	1364	410	437	1486	2113	9660	6595	1045	591	2483	2696	3256	2924	2431	720	175	1875	819	862	1427	2264	1347	1069	752	4972	3336	5635	3932	2313	1961	983	4490
NM_003526	799	1034	737	1947	14	36	86	145	1317	2713	15	6	37	18	47	28	1489	1232	21	16	83	104	1044	3005	61	65	209	494	1469	1497	539	17	4	74	6	597	521	193	166	370	274	1495	1112	2844	3144	277	89	376	534
NM_013375	1343	1543	1722	2373	320	581	1782	2874	2857	4725	257	411	1259	1280	1158	799	5781	4633	90	216	608	1539	2585	3681	426	269	1539	1896	6511	6233	4168	226	96	1140	677	3477	3555	2679	1935	1016	569	5072	3522	7024	7169	1470	1439	1971	1472
NM_024639	2208	3193	444	777	283	289	999	1186	4658	3810	592	703	928	919	785	957	1814	1024	179	181	871	987	1594	4742	431	408	1389	2015	2388	2368	1181	199	80	740	522	474	775	1214	571	616	599	2417	2815	5219	4531	1205	720	451	2509
NM_006510	4496	5797	3548	5684	594	929	3110	4101	5902	8766	628	1140	3906	3966	3781	2554	13665	9859	340	411	2797	4449	16726	18890	556	526	3678	5445	16005	14489	9465	538	199	3163	1964	8513	8975	6598	4740	3177	2249	15000	13379	25864	24094	3396	3385	3975	4591
NM_021959	4661	4916	2334	3247	464	797	1684	2805	3293	4661	275	426	986	965	868	621	3062	2340	133	266	1227	2486	5128	7970	390	258	1428	1649	5183	4485	4925	315	124	1498	941	2880	3521	3809	2657	1203	933	4362	4128	5817	5798	2134	2248	1758	3234
NM_014596	917	1194	1375	1974	125	232	1223	1819	1720	3258	93	150	663	755	740	405	2950	2427	103	145	569	1351	1859	2624	260	173	1132	1300	2359	2642	1414	137	54	639	404	1744	1991	982	671	464	363	4912	3547	4696	5357	949	782	1039	891
NM_003449	2629	4231	5063	5557	723	1442	3469	8962	4098	8418	288	562	1760	1861	1792	1366	3791	3551	169	273	1196	2494	3040	5296	384	277	2016	2507	4460	4495	6701	392	148	2328	1320	3635	4104	3305	2416	80	75	485	406	166	235	4075	3194	4236	5081
NM_001199119	811	904	2771	2674	144	312	1090	2116	760	1379	263	379	1555	1589	1399	955	4155	5422	122	101	1055	1652	588	1658	179	147	1036	1639	1993	2454	1535	133	59	865	483	1991	1655	2055	1699	563	419	6258	4941	2609	2626	2027	1113	2830	1084
NM_021253	631	831	3876	2261	235	440	830	1480	1304	1731	402	622	1108	1059	1032	803	1455	1555	170	186	564	867	1076	1961	530	321	703	957	1211	1321	1445	275	99	612	453	703	953	1049	701	513	337	1817	1216	2120	1584	888	817	711	1359
NM_014046	4893	6774	1195	2179	1031	1741	4598	7936	6767	10998	378	800	2019	2127	1908	1291	7429	5812	776	958	3565	6091	7018	14240	1120	844	3639	4601	11148	9737	8793	425	168	1426	822	2982	3692	3865	3218	2362	1888	11001	8441	12890	13454	2840	2714	2610	3883
NM_002714	4261	5243	7895	7613	1861	1218	3387	2970	2854	5923	2008	3263	3653	3427	3178	2610	7249	6873	1510	1712	3224	4865	5617	6913	1507	1196	1986	2990	4358	5127	9433	1877	842	2931	1950	4264	4846	5283	3896	2302	1284	6894	3943	3789	5168	5092	4631	5497	8003
NM_003587	2992	3758	4947	6287	764	1203	2401	3904	2223	4682	715	1240	2200	2092	2101	1467	6269	6875	430	648	1709	2947	4215	5205	1138	902	2949	3793	7121	8851	6376	1003	363	2623	1623	5764	7469	6603	4682	2220	1835	7440	5605	5044	7233	3132	2583	4946	5144
NM_145029	373	366	683	1031	41	124	392	829	212	578	67	81	360	408	414	283	994	1089	53	73	354	573	367	631	180	117	632	910	1175	1295	416	88	38	318	194	624	674	510	358	238	198	2151	1512	695	1560	545	438	698	579
NM_005803	8559	10674	3407	5293	3039	4616	6824	10443	7648	14142	1328	3030	3125	3740	3489	2058	9467	9527	1145	1757	3271	5723	9493	14058	3878	3068	5925	8238	12485	13878	7522	2304	659	4130	1881	10669	13664	15400	10778	5604	8932	12463	19047	11068	13131	3229	2609	4990	4028
NM_178014	78277	89234	4584	10999	15554	26377	80302	126591	187277	367716	16982	35137	111732	117714	110942	71330	495901	344557	6544	6676	46339	64913	160094	156079	8900	4851	42575	40502	172439	142642	300476	12841	4635	74584	38611	167030	191383	265182	190446	35601	29809	207177	182712	300278	358411	64833	90265	95487	82178
NM_001517	1079	1108	1033	2056	226	378	1230	1903	1236	3062	229	374	1703	1691	1520	1154	4537	4364	72	98	1032	1700	1917	2651	126	160	1152	2241	3518	4123	3272	127	58	1259	932	3043	3592	2852	1985	700	549	4702	4411	3756	5634	978	1418	1228	1063
NM_020442	1292	1460	3006	3237	287	548	2856	4726	2893	7126	330	538	2443	2884	2638	1487	4903	5382	119	126	1327	2036	1789	2242	562	467	3810	5507	8377	9924	3371	170	58	1437	932	2341	2685	2470	1668	540	663	5175	6781	3848	6453	1821	1755	2482	1809
NM_005007	220	384	532	899	108	129	968	1400	281	558	53	82	389	443	380	246	541	995	117	90	1050	986	314	826	125	109	645	994	851	1064	819	37	23	364	285	625	643	670	563	122	252	1403	2835	480	767	652	544	990	259
NM_004640	22478	30296	25501	33758	3006	5272	14130	22237	26877	44845	3805	6813	18376	19608	18837	11725	62249	42508	1645	2238	9314	17849	30596	46578	3092	1908	11672	14530	43073	39877	47677	2480	845	11337	5498	27979	36884	30924	20469	6755	4948	31398	19453	44057	41400	14578	12090	17696	33012
NM_021184	606	779	477	835	202	340	1209	2386	907	1179	81	209	678	844	814	483	813	1056	58	87	678	968	971	1790	24	20	423	607	1567	1936	1635	115	67	694	466	674	828	1365	930	607	454	4765	3235	1904	1498	1273	1248	1261	1033
NM_001320	1986	1697	2736	4373	2041	4264	8628	15026	879	2543	1164	2550	5529	5584	5367	3486	8390	6187	1264	1513	5207	7891	1708	2934	3542	2033	8111	10791	5069	5155	6656	1783	753	6254	3431	5467	6308	8334	5628	9350	7138	35406	34603	4792	7741	7550	7060	10888	4912
NM_021160	1322	1660	3445	4974	136	309	1148	2118	1443	2631	179	239	1188	1258	1184	751	3941	4333	38	66	578	1291	1981	2870	115	106	1142	1702	3529	4026	2460	111	66	1380	954	4215	4640	3070	2125	1013	976	8309	8609	8200	9759	1937	977	2956	1849
NM_004639	3586	5542	14610	19323	2729	4515	13226	27559	2306	5034	2552	4288	14300	15348	13721	9562	22630	30669	930	1166	9133	14361	3113	4577	3384	2175	20179	24686	17192	16340	17066	1629	731	11125	7212	20842	21443	16038	9978	6129	7139	44605	39496	8015	21153	12454	10085	16373	7412
NM_033177	623	842	1191	2000	378	531	985	1915	1030	1482	349	875	1104	1273	1124	866	2885	2993	282	339	1206	1560	1899	3708	408	221	1392	1542	3088	2684	1923	149	60	376	255	898	1305	1340	1059	1528	1366	5311	4040	3969	4012	568	844	455	523
NM_004638	4225	5428	12884	21334	3401	5837	18115	36429	2242	5997	4016	6076	24844	25864	25292	16884	22160	31759	1469	1927	10801	18809	2090	4096	2495	2396	12232	18012	9553	11066	18865	2792	1175	14941	9194	13938	15152	22478	17239	6725	6660	52493	49399	7494	20325	17306	15687	23933	10339
NM_021177	2014	1984	803	1718	374	554	2385	3478	2596	3962	274	601	2137	2690	2417	1683	6329	5797	85	88	972	1662	1716	3042	214	191	1377	2102	2755	2423	5003	161	49	1449	866	2569	2881	2027	1349	1128	1056	7466	6137	5462	6800	2307	1985	2258	1975
NM_000434	1578	1564	3050	3105	439	731	2064	3032	1180	2480	438	793	2279	2219	1953	1466	9047	7012	77	161	632	1370	1459	2886	1477	862	5335	7189	24363	22436	6420	537	203	2757	1593	10184	11576	3966	2849	1813	3098	7875	15677	6714	8290	2185	1774	2876	2281
NM_006929	2700	2953	7167	9224	704	1289	3941	6876	1381	3137	473	774	2917	3175	2924	1786	7668	10402	290	326	2539	4003	3168	4881	703	543	3624	5323	7581	9610	6491	501	224	3142	2194	6676	7158	7161	4637	1214	1444	8316	10492	4460	8744	2847	2868	4711	3482
NM_002904	2895	3972	1568	2218	977	1470	2074	3678	1730	2881	781	1894	2251	2727	2399	1612	3954	3676	1129	1668	2207	4074	3544	7012	1685	1090	2047	2299	4151	4146	5765	1757	716	2373	1492	2840	3725	4542	3354	2869	2905	7244	7381	5136	4313	2832	3184	3202	2627
NM_022110	181	235	109	212	50	53	214	265	154	308	63	104	357	311	268	219	436	437	21	16	207	282	463	590	24	14	108	174	236	213	519	13	7	159	82	217	235	239	174	221	138	1321	782	716	596	416	261	370	292
NM_006411	3964	4279	1923	3653	141	256	2268	4543	1049	3070	355	517	6182	6110	5758	4140	28399	31966	57	67	2385	3866	3403	6893	218	169	6037	7322	16166	18678	14851	113	38	2891	2205	14044	14657	13132	9897	586	579	15934	12838	8303	15220	2149	4916	3091	2468
NM_002586	1968	2951	6563	9179	638	1076	4022	8907	4140	6217	870	1665	5953	6806	6819	4858	16096	12981	215	261	2110	2955	3726	5585	910	739	4788	5937	10046	10775	5965	507	218	2860	2044	6960	8894	6334	4700	1657	1292	14356	10208	13833	13322	2820	2372	2085	3925
NM_006913	1799	2605	508	984	99	196	2031	3670	3269	3852	107	161	1940	2184	2083	1676	8532	6690	50	58	1594	2385	3866	3157	141	107	3635	3137	7139	6113	2800	43	12	1029	806	3840	4455	1788	1112	303	397	8577	7235	7621	7705	1678	1127	1346	2573
NM_005104	12042	16527	44057	52402	3636	6963	14097	28236	14545	28203	1976	4586	8286	9043	8915	6174	16415	16250	1544	1784	9097	12875	15545	24658	2743	2358	8336	12920	26072	25225	21617	1813	567	7130	3852	11384	14196	18958	14475	4564	4110	18941	16690	19114	25555	11740	9333	12970	21298
NM_006979	5549	6308	1473	1863	1116	2480	4371	9689	2314	4638	1578	3028	7088	6553	6216	4428	8849	8222	608	1023	3442	7293	7246	8763	3539	2250	10403	13249	17812	21900	8133	1790	668	7066	4886	9466	12154	25590	16820	4056	3848	16399	13154	12525	13695	5390	6367	6701	6202
NM_002931	1030	1140	2616	3470	159	369	1622	3967	739	1606	125	228	1288	1466	1386	1029	1958	2594	107	132	1329	2231	1741	3877	291	216	2163	2613	3772	4565	2381	138	66	1333	1078	2817	2896	4670	3493	499	516	6482	4405	2921	2917	2275	1715	2986	1499
NM_022553	2934	3476	5799	6743	597	911	2132	3768	2325	4868	598	1056	1956	1900	1887	1281	9097	7223	405	678	1705	3927	5756	9009	1077	533	2410	2383	7036	6856	8038	657	222	1967	1095	8005	8856	4963	3524	1870	1880	6855	6356	8429	11989	3525	2354	4515	6657
NM_001350	2019	2315	2865	5624	1108	1720	3788	6563	1110	3361	1219	2115	4580	4717	4248	3561	4958	5962	474	673	2668	3930	1872	1642	585	505	2151	2674	2782	2786	4682	867	351	3227	2149	1961	2891	11063	6938	2414	1689	10470	6576	2823	4334	3740	3986	4080	3536
NM_014260	1307	2230	436	670	562	899	1329	2898	1900	2224	595	1203	1358	1796	1644	1385	959	699	239	507	730	1687	3956	1985	685	430	1296	1354	2203	2546	1531	555	177	1110	724	540	762	2153	1241	2280	1210	7434	3597	5364	3590	1357	1909	1011	1419
NM_005452	2369	3231	2192	4247	737	1588	2336	4511	2002	4491	1403	1923	3685	3324	3334	2411	7734	7059	458	887	1106	2779	3625	3898	1424	1337	2133	3538	4343	4957	6878	1451	527	2569	1492	4147	5612	8276	5658	2452	1469	7338	5092	4857	6528	3752	2957	4775	3792
NM_021976	1722	1856	5955	8097	327	565	2909	5360	2496	4366	107	141	1123	1148	1084	811	2295	1943	185	158	2589	3453	3985	7707	197	155	2316	2833	6522	6886	4662	199	74	2349	1429	4993	5970	7080	4509	394	450	4575	4175	3622	6169	2094	2024	2161	2438
NM_003190	2515	3255	28854	44236	1369	1968	9865	22774	2725	7792	293	403	1779	2036	2208	1346	4871	5195	508	573	5266	6643	2020	3096	389	377	2525	4197	5616	6842	20230	591	306	4443	3633	12988	13385	13101	8728	366	589	6376	7999	2274	5571	3101	7358	3730	3349
NM_015921	2505	3094	3079	6005	417	840	6621	12056	2492	4625	285	460	5780	6242	5512	4401	17203	21253	112	95	4412	6297	4561	4841	167	107	4929	6109	5949	5860	9746	89	43	2228	1916	6617	6363	13397	11163	952	857	18249	13275	5244	6136	5012	5900	6017	3948
NM_032340	1813	2049	360	506	152	200	851	1917	752	1198	241	519	1260	1952	1628	986	2509	1842	68	132	874	1894	1890	3627	248	163	1538	1973	2598	2580	2171	105	56	1197	848	1435	1564	1629	1371	609	428	6556	2660	3923	3275	2289	1892	1848	1158
NM_181336	2698	3389	4256	5433	439	728	1719	2711	1775	2581	506	976	2586	2397	2311	1684	4705	6480	349	327	1731	1958	2316	4817	721	789	2137	3984	5496	6875	4875	594	255	1741	1310	5421	6956	4581	3367	696	1095	3179	4531	2951	3360	2552	2668	2860	2659
NM_178508	384	392	3069	4203	66	121	678	1070	241	643	13	25	156	216	189	123	1062	1428	34	30	180	264	119	307	24	14	116	194	530	599	3083	138	64	713	577	4631	3408	1815	1350	162	251	2153	2743	1441	3765	621	1417	1049	413
NM_005643	1569	2349	2737	2166	536	794	1823	2739	5587	5289	765	1158	1486	1563	1327	1260	3564	1877	467	625	1023	1755	5549	3693	953	528	1395	1366	3164	2582	1800	916	268	1638	831	1712	2430	1890	984	1399	906	4107	2731	7093	5689	3087	1013	1957	6969
NM_007104	28056	36347	30939	58360	14661	28281	46787	58335	63443	84178	7121	13894	21099	20348	19386	16178	75366	66145	18312	17496	27517	36060	37926	67110	22496	16122	23758	28209	71361	58963	68371	17572	8840	17992	14905	39155	42608	75581	58418	16896	17947	35173	45375	68657	72456	24322	20561	19465	29816
NM_152734	4877	6002	2296	3698	752	1341	3681	6754	3438	5038	201	336	887	875	957	632	1873	1483	409	553	2159	3870	5424	6918	1050	804	3514	4843	6020	6938	6337	848	302	3396	1985	4132	5428	7786	4915	2665	2600	14932	15460	16797	17133	5016	3075	4004	8821
NM_014341	5106	6360	8759	7832	652	1180	6201	10458	5402	8893	800	1404	9890	10838	9906	6078	21343	26022	381	397	5867	8087	8993	11152	460	436	4707	7866	9695	10403	13103	988	387	12128	7367	18251	24105	23347	16512	1469	1443	15112	14467	12640	12877	10402	7712	14771	8609
NM_015050	2715	3198	6002	6663	1976	3024	6507	10308	10562	14123	540	1117	2469	2617	2543	1572	3671	3453	418	546	1838	3057	4857	6682	1225	741	3086	3459	4430	5045	4136	850	341	2801	1691	3013	4096	4729	2818	2286	1945	8781	6555	8801	8065	4330	2365	4586	6898
NM_001134493	4717	5339	2046	4161	569	864	4389	8413	6121	8001	411	799	3260	3399	2900	2532	14213	9875	217	376	2197	5334	9432	8603	625	342	4840	4349	8938	7090	14228	548	149	4239	2092	7949	11333	7278	4239	2566	1071	26998	8661	25920	24152	4399	5418	3462	6260
NM_004275	2874	3329	319	410	161	224	718	927	2443	3129	272	588	1309	1348	1300	997	6810	4641	76	136	430	1022	5372	5722	274	152	956	917	3512	2860	3535	459	137	1868	1059	3242	4067	2565	1626	793	520	3080	2413	6625	6524	1492	1043	1287	3492
NM_138572	1853	2245	2320	2618	161	236	974	1961	2852	4060	188	297	981	998	1086	730	3422	3232	110	111	531	910	2902	4479	220	161	987	1035	3241	3055	3228	183	64	934	504	3057	3718	1562	1143	440	313	3924	2663	6662	5800	1378	1058	966	2579
NM_018141	3311	6179	797	962	137	255	1374	2588	5631	5449	206	273	751	742	739	682	2685	1502	160	458	652	2011	8128	9788	505	350	1377	1586	3845	2715	7303	630	175	1993	992	1518	2501	3129	1889	562	406	5855	4189	9878	5880	1798	3187	846	4338
NM_003192	638	788	1118	2237	242	413	1075	1624	699	1436	339	442	901	882	793	628	2306	2418	123	159	716	1093	1742	1449	265	196	715	788	1366	1617	1736	194	56	575	359	903	1308	1957	1217	454	485	2096	2125	1315	1634	1239	911	998	1341
NM_198486	1716	2094	364	412	643	1071	1756	3344	2437	2489	924	1081	1605	1579	1708	1281	1660	1153	343	574	1429	3193	3683	4966	1093	765	2585	3541	2333	2302	3029	869	268	2629	1254	785	1571	2397	1268	2134	1307	6571	4060	5739	3593	2224	2527	1866	2587
NM_001008739	84	127	249	471	1	13	157	412	42	77	6	5	60	112	97	42	379	301	1	1	30	57	32	96	7	10	148	200	181	291	123	3	0	81	52	395	257	184	248	0	0	5	8	4	8	342	125	385	91
NM_006245	4286	4517	1778	2863	461	821	2885	4351	4094	8271	861	1413	4188	4060	3827	2969	9887	9269	636	668	2802	4079	7024	7589	1300	879	3161	3844	8028	7192	10541	1204	477	4224	2618	6981	8333	8593	5919	1337	1114	8094	5977	8220	9611	4375	4583	5776	4779
NM_057161	1573	1780	2169	3970	719	1338	3854	7040	2857	5705	1367	1994	8053	9267	8294	5333	24257	24713	452	565	3877	5442	5546	7762	912	776	5017	6548	8870	10717	5443	596	258	3264	2171	10887	12276	6751	4137	2696	1971	16832	11586	11586	13686	6537	2729	9843	5654
NM_000287	741	916	2904	3269	278	435	2089	3013	385	731	124	206	1190	1223	1118	722	1669	2531	153	94	1947	1128	862	1208	110	125	1097	1890	1735	2043	2224	61	46	565	652	1978	2407	2554	1672	444	716	3752	7072	1415	2517	507	1431	697	414
NM_138343	376	386	647	926	83	124	430	734	250	515	96	180	469	450	378	231	794	979	78	66	499	530	427	751	490	335	1194	1732	3327	4159	718	36	29	228	188	645	781	730	480	74	161	431	848	424	959	556	244	627	616
NM_015950	830	1414	878	1401	226	356	1475	2490	898	2340	193	319	1441	1818	1540	1011	3162	2952	114	171	1190	2283	989	2241	353	286	2157	2557	3555	3636	2648	115	41	1047	663	1430	1781	2026	1482	842	629	7169	4401	3685	6157	1670	1551	2329	881
NM_015388	4779	5848	2079	3543	343	769	2395	4189	1575	4905	600	747	2939	3331	3244	1784	19446	20826	238	349	1676	2824	4520	5428	914	597	3482	4587	14554	16399	11505	767	325	3835	2815	32795	33328	18028	13369	663	972	4370	6505	3919	8569	4644	3839	5781	6380
NM_080604	900	1382	6233	7629	335	436	1441	2397	793	2017	439	781	1810	1874	1670	1226	4975	6879	215	286	1401	2009	1630	2640	814	516	2060	2590	5677	6363	5962	252	108	1097	637	3305	3711	4596	3306	543	679	2652	3336	1631	2670	1073	2234	1446	1856
NM_203290	2841	3367	914	961	380	659	1408	2934	3481	5329	223	549	1253	1237	1100	886	3097	1831	278	452	1516	3352	8706	10276	377	281	1147	1808	3787	3272	5109	442	151	1538	765	1606	2172	2674	1963	1534	695	6929	2818	9894	8180	2187	2107	1975	3944
NM_014628	1449	1534	912	1199	180	346	1158	1546	2745	4487	131	226	903	832	925	584	4846	3863	87	138	506	886	3298	4660	192	141	793	1075	3661	3703	4598	197	52	849	447	3188	3679	2724	1675	589	502	2913	2982	6822	7116	1086	1136	1175	1963
NM_006502	2183	2392	1600	3198	678	755	3242	3651	5365	6595	223	262	745	557	573	534	1291	909	181	209	1077	1325	3566	2971	294	219	964	1001	2336	2019	8674	785	323	2495	1373	2022	2552	3227	2262	783	887	3980	5108	5235	5125	1129	4119	1014	2076
NM_018426	2993	3462	1321	2160	188	264	1347	2217	1097	2527	502	658	4178	4136	4131	2562	19069	18628	137	195	1541	2679	1913	3955	520	443	3449	5359	13323	14461	31149	236	90	1749	1294	9497	9363	7213	5483	544	436	5172	3855	5568	9087	2555	7119	4575	4451
NM_032111	1583	2047	561	834	320	617	2047	4634	3544	6315	165	432	1806	2430	1885	1591	5153	4632	341	487	1318	2927	3899	6161	1227	923	3542	4295	7899	7976	6816	594	220	1702	1056	3305	4528	3874	3186	886	596	8658	3631	7181	6531	2504	4129	2314	1498
NM_020745	801	1058	1992	2645	511	737	1700	2559	1262	2261	501	858	1631	1921	1991	1004	2850	3503	176	326	611	1509	1506	1847	486	272	1022	1058	2267	2310	3069	527	234	1205	821	1694	2092	2766	2070	1396	978	4792	4139	2850	3086	912	1608	1494	1072
NM_178148	4839	4497	2249	3169	304	593	2983	5231	1996	4109	151	231	1600	1889	1770	1091	8713	8308	267	287	2475	3887	6499	10782	503	423	3585	4704	18270	19766	21266	349	178	2847	1917	13341	12106	11328	8144	446	482	6590	6331	5669	6256	3747	5990	4769	3745
NM_001253	3806	6985	1745	1311	1264	2257	2544	3742	8829	7994	2135	3235	2042	1906	2004	2128	3802	2015	1421	2109	2560	4665	13635	10866	2137	1480	2642	2739	4267	3206	5157	2391	758	2698	1474	1916	2645	3616	2353	4318	2901	6548	5344	10222	7305	3744	3019	1909	7519
NM_014920	1864	2519	1562	1693	98	83	595	629	2944	3070	135	159	406	397	404	324	1614	1153	51	86	257	555	2930	3615	317	184	1008	1221	4225	3187	2509	263	85	860	435	1294	1870	3405	2217	90	89	704	721	1325	1441	1222	933	767	3151
NM_001498	17488	23938	761	1103	206	398	554	1101	1713	1937	991	1427	1706	1370	1389	1342	2716	1573	662	1310	961	2294	7493	2693	4274	4082	4155	7196	4991	3290	10868	1425	502	1265	643	735	1064	1749	1076	554	565	1428	1538	1060	1063	2512	7168	1560	6182
NM_020931	477	954	280	247	316	390	992	1425	3123	2337	510	528	317	317	273	389	650	460	430	566	497	786	2477	1646	1116	550	688	617	1168	845	691	973	259	626	304	209	411	676	388	806	502	2699	1325	3704	2761	627	604	183	1466
NM_001271675	2095	3099	1430	1767	799	1192	3138	3896	4856	3519	625	645	1272	881	929	944	993	503	604	605	2401	3112	927	5859	497	444	1362	1957	1687	1553	1956	613	232	1589	1019	603	936	1246	688	770	929	3247	3900	3406	4095	3440	1623	1889	6910
NM_145267	382	565	105	144	69	101	343	518	727	669	114	210	193	309	277	236	348	260	40	49	154	147	109	160	183	81	258	263	355	346	188	45	35	129	127	86	125	215	129	47	31	253	217	373	486	258	262	139	250
NM_001865	7422	8524	1270	2051	266	488	3076	5985	9989	13840	170	550	2422	3020	2742	2291	10004	5861	291	657	1676	4663	12495	16192	1460	871	3162	2698	10270	7861	9401	910	346	3635	2131	5876	8053	7026	5371	639	570	8610	7339	16481	15806	6891	4951	3704	7736
NM_018247	13272	14083	1216	1014	1066	1537	8363	11417	10790	9650	836	1115	2894	2459	2606	2664	3459	2964	326	523	2447	5278	6960	3798	1011	741	6045	8159	4439	4029	5338	3411	1345	20809	13842	6210	11505	12609	6612	786	802	5636	6446	2935	2570	5845	9194	2529	9424
NM_004242	1908	3913	2012	2034	747	1367	2918	5789	16870	14020	2166	3677	2319	2486	2384	2434	4345	2619	384	636	1137	2046	14867	7562	1025	495	1728	1503	4389	3777	1462	1241	282	1942	890	966	1792	1826	1340	933	476	2952	1421	1846	970	2178	1258	739	4576
NM_015525	14247	26500	1337	1038	807	1046	3876	4669	10830	8732	667	750	1259	848	992	1018	1752	899	537	1133	1537	4138	16187	12639	1896	1317	3730	4644	8225	6008	5589	1595	519	3073	1803	1280	2113	3201	1631	1122	694	4378	3015	7567	5538	3665	3752	1424	8823
NM_006372	3999	4966	1285	874	2168	3330	5705	10015	3787	3786	5786	8077	7761	6187	6268	6412	2558	2275	1381	3506	2266	7582	5889	2921	2491	1519	2637	2720	1090	879	3100	6450	1525	8010	3581	844	2477	7201	4165	5836	2268	13685	4563	4075	2754	14077	11440	7771	21485
NM_020425	293	497	235	295	32	44	253	395	1111	895	54	101	144	186	143	159	464	205	11	47	137	367	898	891	34	33	220	186	440	283	316	46	16	236	130	117	194	278	133	92	83	838	560	1261	1096	378	216	99	627
NM_020320	898	1477	741	853	854	1331	1800	3403	1958	1876	1335	2136	1119	1138	1061	1020	1427	646	808	1443	844	1829	2251	1688	3231	2048	2068	2336	2564	1985	1375	2591	810	1602	939	724	807	2127	1207	1950	1392	3878	2499	2862	2696	3487	1707	1385	3355
NM_018064	1699	1789	7461	6536	496	868	3768	5966	1524	2355	413	658	2088	2143	2026	1663	4306	5048	236	229	1010	1804	1073	1233	517	442	1590	2257	1505	1475	3299	563	200	1601	1003	1420	1896	2894	1914	514	452	4188	3542	1410	1960	3197	2575	2611	3604
NM_014165	1531	2370	723	767	90	135	583	817	3673	3426	209	325	626	524	531	630	1240	575	45	150	165	948	3238	2721	157	177	653	1001	1326	968	1411	179	44	742	366	264	530	861	519	532	272	3036	1698	4794	4200	758	840	347	1652
NM_015491	4214	5265	9705	8565	5906	9051	9923	17520	14478	13647	9786	14561	7330	6717	6791	6404	6126	4867	6011	6540	8280	10339	10618	9093	5564	4040	4408	6208	5725	5125	2614	3963	1439	3935	2396	1583	3268	5712	3080	7405	9129	11039	11233	11151	12750	6308	2690	2829	13556
NM_014028	3198	4664	846	949	63	100	471	577	2005	1706	269	443	679	610	640	615	2574	1597	69	167	333	879	3884	3153	154	207	551	1261	1607	1437	2611	367	181	1513	918	1896	2195	1941	1391	355	527	2521	3527	2214	1693	1175	1614	620	2593
NM_003795	8757	12465	6589	6736	910	1414	3960	5130	18955	16988	937	1306	1503	1425	1325	1431	9090	5829	1382	1819	3025	5117	26011	16122	2152	1893	3551	4629	13240	9541	12487	3752	1363	5996	3859	10866	15123	10557	6610	3313	2477	10819	10142	20800	16044	7298	7478	3504	15480
NM_006016	14145	22352	7837	6404	1973	3371	16376	27177	54094	47265	1055	1361	1970	2091	2249	1975	9367	5501	2609	2886	7338	9958	48488	32471	5775	3877	12941	18028	33769	28031	15866	4711	1457	10866	5613	11339	14489	20477	15369	2720	3808	23339	35851	26945	27470	12387	9527	7185	29090
NM_015891	1618	3155	2647	2297	554	658	2353	3281	6700	5519	621	693	1029	755	879	923	1641	1094	353	524	839	1502	5520	5105	825	421	1054	1010	2184	1537	2036	988	315	1480	796	813	1285	1492	848	582	412	2338	1782	3708	2833	1909	1375	835	4203
NM_001634	13050	22175	8256	6553	787	1445	5386	7711	13662	13431	2419	2538	5070	3648	3910	4976	12440	6188	403	868	2028	5514	30651	21639	3237	2194	9344	11881	20238	13934	14973	859	215	2898	1222	1603	2314	5071	3222	1876	809	9638	5365	13466	9151	5847	7367	2481	13886
NM_032194	2552	5000	297	302	389	538	1213	1697	4843	3956	693	932	840	923	856	948	3191	1615	205	430	686	1605	5232	4227	559	377	1348	1409	2237	1734	2722	318	78	831	427	495	654	1839	1014	1504	743	4450	2050	5454	3310	1433	1416	654	3485
NM_153369	569	828	547	493	49	71	406	583	2445	2270	82	166	268	218	300	221	897	536	29	53	123	314	1697	1401	91	52	277	329	857	830	646	51	17	226	150	319	440	519	301	65	52	558	360	1544	1440	440	249	239	1056
NM_001527	5273	11099	1512	1204	1605	2215	4752	6180	12282	11419	7843	19014	10395	9513	8756	8137	16147	8082	1478	2393	3105	6248	19146	11203	4432	2528	5356	6303	5820	4165	9844	4819	1423	7105	3824	3184	5462	6916	4158	6764	4510	14824	10141	13091	9147	9483	7956	4340	17066
NM_003309	4156	5638	13381	14845	816	1303	3784	8247	4128	5299	756	1541	3180	3013	3017	2500	7370	6200	403	648	1693	3564	13040	10863	1276	942	3483	4223	5532	6362	16273	1094	363	3330	1946	4511	6055	6314	4165	1181	899	7252	4373	4682	4932	8801	10255	6805	14203
NM_015952	1951	3230	786	876	563	857	1674	3171	3719	3690	425	1231	642	834	717	744	2211	1592	782	942	625	1122	2866	3339	2246	1594	1386	1896	2457	2082	3430	2294	680	1739	896	1356	1696	2445	1813	1228	833	3437	1945	2608	2553	2300	2496	1247	2793
NM_020399	5148	9297	2307	1954	892	861	2951	3072	9342	7382	636	796	1019	814	817	958	1739	1124	640	774	998	1466	7812	6978	3178	2184	3231	4220	5679	4996	7518	2470	983	2528	1532	1330	2140	6145	3679	1560	867	5042	2873	6494	4098	3321	5689	1420	7804
NM_014034	1500	2919	495	728	194	353	1011	1665	3708	3230	395	524	814	790	725	774	1799	1070	123	319	256	819	4008	3666	851	481	1072	1317	2066	1415	1478	1172	287	1486	625	753	1561	1371	733	786	365	2857	2323	3910	2942	1956	1011	755	3347
NM_020755	10432	17611	6674	2459	853	1236	4619	6653	9676	7975	621	984	1936	1456	1546	1546	3151	1799	990	1467	3221	5320	18062	15485	7096	4175	13240	16360	16581	17103	10867	3192	1092	7363	4575	4376	6937	13365	6654	1167	1110	5937	6011	9867	6640	5569	7095	3234	14638
NM_030963	2379	3087	2417	2225	289	316	1061	1201	3355	3218	504	718	1013	840	795	790	2158	1301	98	85	281	320	1377	1827	548	315	1098	1342	2885	2837	2049	729	329	1845	1143	2497	3599	3063	1898	400	377	1493	1113	2648	2671	1667	1008	1049	5431
NM_006620	3013	5024	957	729	1654	2012	3645	5582	9244	8343	1967	3483	2439	2099	1913	1969	2752	1713	363	784	937	2114	5512	3746	2154	1216	2689	2941	3650	2791	5418	1886	517	2706	1393	1292	1938	3768	2242	4322	2818	9152	5138	12385	9010	3031	3457	1872	5538
NM_014739	13938	24383	18208	9721	1782	3346	9086	17994	29950	25392	3554	4287	5888	3915	4373	5661	8672	4101	808	1804	2633	6817	26076	22746	3644	1988	7323	6885	12617	8831	11489	4100	1153	8577	4124	3474	5531	8915	5359	3612	2184	18157	10963	22534	19508	14113	8212	5623	34454
NM_000416	3896	5560	4014	2219	4069	5427	8934	12270	31445	29121	524	982	723	671	572	608	1249	681	412	624	913	1761	4930	6432	1699	1483	2349	3906	10359	8156	4333	1076	457	1618	1180	1330	2036	1964	1037	1059	1019	2208	1876	3290	5459	1866	2291	932	3767
NM_031922	2944	4101	3026	3920	737	1130	2337	3202	5817	7946	909	1720	2833	2729	2711	1933	9287	5961	119	223	554	1129	2506	3825	557	363	1755	1979	5360	4637	8906	399	167	1353	747	2042	2731	3028	2313	835	837	2601	3095	3107	3771	2607	2522	2651	6362
NM_031287	4241	4881	2959	7232	446	861	4213	7517	3631	8735	321	578	2733	3280	2983	1817	17446	15744	79	132	935	2292	3012	5290	255	194	2089	2949	9345	9125	13084	247	104	3203	2085	13846	13668	9889	6846	1154	825	12306	10540	11745	14013	5098	4850	9011	4224
NM_138785	1629	2714	852	1102	286	412	2345	3031	2205	1908	178	245	370	386	334	328	562	376	193	239	663	1080	1830	1787	627	360	1267	1691	1830	1638	2326	731	264	1952	1092	862	1403	2085	1286	200	198	1196	1515	1115	989	1738	1303	785	3389
NM_139126	832	1456	784	395	626	642	1220	1460	1237	1005	872	1845	527	494	472	627	381	208	532	830	512	1014	1405	866	2813	1699	1664	1689	775	713	653	1910	562	1244	658	150	349	1342	701	1657	941	2707	1522	1694	1474	1692	1130	505	2915
NM_017909	711	1091	248	324	274	437	1237	1642	1676	1441	293	390	705	624	623	533	692	370	111	76	552	716	1185	1085	637	368	2684	2540	3263	2730	1621	221	57	867	466	319	531	1121	640	539	582	2207	2702	2541	1953	2071	1069	1451	3480
NM_018452	777	1424	582	618	54	108	336	572	1826	1832	152	229	347	381	360	274	637	407	82	167	320	664	1647	1882	330	202	783	980	1297	1244	1413	309	137	801	498	609	1091	1050	653	431	376	1914	1385	2891	2474	326	978	167	514
NM_006519	5083	5154	1677	1653	198	291	1089	1499	5612	5950	454	745	1539	2068	1657	1463	7606	4048	300	362	1349	2055	6877	11576	454	367	1856	2073	5550	4823	7629	1304	594	4687	3243	6602	6907	9292	6645	852	661	5172	2346	10264	9661	3951	4129	3881	5980
NM_014161	3785	5922	690	1173	447	670	1814	2752	4871	5331	758	1319	1563	1656	1430	1280	2872	1881	423	756	1137	2523	4704	2891	1123	860	1817	2491	4100	3407	5153	1048	331	2045	1212	1413	2195	3438	2629	2699	1763	9427	4730	5683	5780	2476	3365	1433	2846
NM_030752	13623	22385	4911	4553	1887	3270	11608	19438	18107	17994	2894	5653	11094	9953	9436	8035	13935	8346	1296	2295	5370	11323	19671	10294	4734	3571	12552	17123	12754	10622	23115	5038	1396	13658	6718	6899	11197	15057	9611	10181	4745	50965	23235	33154	28113	10902	15078	7769	15662
NM_018288	1848	2290	2754	2450	195	271	1317	1751	2895	2743	266	393	1225	966	906	891	1469	894	499	418	2452	2673	5064	5364	1283	1341	4609	7051	6415	7001	1598	448	134	1731	843	1183	1827	1864	1008	876	683	5065	4487	3764	3289	2442	1109	1398	5239
NM_001029863	2871	3091	2327	2549	194	370	1786	2681	4181	3822	323	483	1466	1365	1291	1165	4170	4025	161	175	1285	1738	5152	5130	613	493	3852	5398	6913	6790	2545	474	195	2134	1194	2638	3262	4309	2756	746	614	6841	5917	6664	5221	3316	1698	2210	5722
NM_002598	3513	4544	1447	2489	307	525	2405	3586	5973	6045	522	607	1572	1517	1524	1057	5843	3762	134	162	767	1552	3684	4326	501	426	1902	2981	4692	4159	4527	403	133	1903	941	2140	3343	2986	2159	1677	1471	12111	12636	17810	14840	3851	2413	2450	4984
NM_002793	8995	12467	2645	4222	1458	2758	6509	9935	16051	22115	2069	3195	6999	6878	6102	4690	27899	17240	325	723	1870	5572	16797	17893	1918	1274	8044	9307	26380	21794	23481	1553	547	7087	3768	15239	21223	18287	13559	6957	4223	24374	13377	44153	35947	11706	8439	11909	22238
NM_015610	3714	4733	3710	3403	1573	3011	4502	7124	5415	8992	1212	1998	3203	3387	3129	2069	8495	8022	1207	1414	2401	3520	6935	8779	2065	1434	2568	3520	8345	7891	9257	3043	1416	4354	2852	7179	8890	8892	6737	2041	1791	5016	5129	6827	7183	5260	3674	6036	7069
NM_032350	1462	2247	1045	2189	1038	2266	4188	7948	1556	2821	768	1373	1403	1515	1432	899	4049	4504	183	402	303	1101	732	1159	579	486	672	959	1788	1926	5032	1092	394	1964	1371	3985	4300	5725	4814	887	1115	3062	3675	1839	2098	5424	3087	7184	2342
NM_031443	1688	1627	8729	12868	1253	2213	3773	6064	1399	2809	392	670	1223	1360	1235	714	4686	5114	72	150	275	644	403	747	243	234	559	895	1353	1914	8398	1021	378	2315	1439	6514	6736	7347	4571	875	967	2844	3263	2855	2463	2647	4852	4932	1838
NM_003439	9269	11283	3167	4082	1469	1271	5387	5727	11357	12278	1260	1638	2416	1988	2280	2013	4109	3393	861	633	3342	3053	6700	8094	3596	2182	7956	9287	22538	21616	10508	1887	671	4344	2941	3429	5151	6407	3825	1764	2322	7306	8838	14614	11342	6663	4875	3397	23714
NM_005746	15158	30012	3927	881	1404	1217	8632	7280	31398	25401	684	1183	1572	1298	1462	1487	3725	2290	2252	2934	8047	14490	8825	11130	827	524	2036	2481	2978	1842	8200	2054	912	6190	4172	1817	3296	1637	904	2145	1423	10995	7899	11520	7498	3978	6485	1427	7789
NM_001913	3139	3438	535	941	1111	1862	2159	3772	794	1742	809	1537	1435	1730	1554	1016	2611	3344	503	600	906	1475	705	934	1166	955	1295	1987	1675	2106	2179	1137	620	1320	1439	1270	1418	6260	3834	2075	2601	3830	6115	1323	1129	6391	1187	7160	5781
NM_013255	12739	19376	2523	2508	677	869	3165	3813	13565	11123	794	980	1825	1326	1481	1682	3827	2080	331	445	2031	3162	16120	15742	692	717	3401	5277	7856	6363	4923	585	219	2546	1438	1526	2351	3815	2006	1777	1289	8881	7041	17043	18135	2234	2554	1382	7626
NM_021807	10523	11316	995	1650	1251	1863	3229	4725	6118	7695	1236	1910	3561	3202	3216	2407	6666	4544	684	840	2211	3362	4881	5793	1083	685	2124	2217	4720	3990	12667	1276	564	2754	2024	3186	4195	5375	3831	2409	2752	6713	7627	11430	12761	3999	4646	4073	6403
NM_017802	3833	4863	1276	2024	364	626	1722	2666	717	1629	782	980	3566	3695	3562	2119	13300	16019	302	369	1556	2584	1309	1714	439	331	1345	1629	2014	2057	8196	738	297	2613	1436	6942	7343	5366	4411	1571	875	7203	4986	2167	5528	5013	3620	8534	5107
NM_015949	1791	2177	3381	3561	324	895	2171	3960	1360	2711	406	747	3064	3185	2935	1641	9388	10192	272	297	1207	1721	1587	3027	824	573	1985	3194	4118	4964	4457	448	208	1469	1150	5425	6009	3631	2933	908	899	6045	6166	4892	4816	5048	1847	8124	3362
NM_207111	5945	7204	7639	11182	967	1523	3537	5511	4189	6100	504	989	1847	1986	1953	1227	4196	3945	889	918	2991	3957	4291	5245	1253	1253	2820	5097	7346	8621	5683	1186	506	2975	2173	4463	5307	7637	6004	1439	1385	5464	5846	6364	7904	4240	2290	5173	6970
NM_002947	1999	3422	848	787	129	195	2072	3004	4174	3445	104	234	1166	1206	941	840	2960	1643	55	78	1034	1894	4060	3787	103	39	951	622	1272	690	2043	33	11	436	175	289	560	822	523	274	261	4344	2632	4204	3376	2812	1427	1183	4402
NM_015132	4206	6452	1800	1659	332	441	1157	1337	5200	4272	706	675	832	574	649	711	1818	981	325	464	905	1569	7445	6494	752	538	1610	1850	3134	2710	3424	742	233	1503	794	947	1563	2192	1221	655	545	2072	1759	4886	3919	2430	1798	1174	6234
NM_152740	7819	10886	452	614	222	263	1048	1374	3160	3567	319	705	1152	1368	1158	812	4688	3184	280	396	995	1567	6617	7065	925	362	1691	1524	5140	3972	4899	589	313	1345	990	2081	2847	4859	3016	721	490	3069	2419	6094	5459	2277	2007	1568	5785
NM_006024	15537	25774	2444	2844	4506	6080	5606	7341	13811	11618	3852	6970	2477	2420	2305	2656	4151	1796	2848	3854	2121	3649	11239	9797	9508	6784	4816	5853	8803	6232	7194	10665	3704	5505	3534	2983	4949	7909	4499	7660	8065	7938	9424	10821	9129	6229	5029	3112	12050
NM_001199816	1399	3178	296	321	348	472	1758	3042	3517	2985	779	1562	1824	2001	1797	1818	2999	2376	1065	1276	2338	3371	6072	4409	892	388	920	830	1064	752	2622	914	249	1377	722	622	1059	920	701	1067	873	6264	4290	3479	2785	4945	3121	2398	6668
NM_002047	28805	47361	2549	2402	3518	6568	8836	14144	10522	17319	4561	7990	8516	7783	7426	6996	17349	14100	1168	3105	3391	10923	21721	29280	4742	5595	8597	16525	22398	19018	38419	5250	1789	10558	5772	7760	10165	27960	18254	7769	17320	17024	38220	20329	30861	8875	17446	6719	17934
NM_005402	1804	3446	964	672	369	496	2045	2597	3962	3928	1057	1488	2260	2297	2219	2098	4681	2152	490	660	1626	2488	5337	4525	988	687	1633	2231	2376	1809	5002	5796	1968	12317	7961	10359	14420	3076	1925	741	1376	4113	5646	3222	2620	3701	4713	2238	4332
NM_003718	4586	6091	5860	8526	1611	2253	4166	5956	5715	7360	1565	1895	2278	2073	2168	1758	5033	3803	525	713	1260	2198	5292	6140	1032	839	1886	2454	3679	3415	5604	2055	773	3258	2175	3647	4508	3832	2748	1701	1303	4239	3590	4120	4611	3859	2401	2903	7448
NM_032014	5108	5635	1143	2041	144	306	2218	4860	2653	4237	129	278	2204	2663	2408	1995	10668	10700	168	225	2735	4311	4010	5110	250	150	2524	2899	5385	4919	5393	219	47	2365	1469	6280	7039	7352	6523	463	350	9225	5226	5886	6792	5035	3408	7024	2877
NM_018264	3032	4696	1738	1532	275	421	1166	1807	2948	3291	396	664	944	978	1043	778	2040	1233	76	258	360	1181	3054	3977	312	243	718	998	1681	1644	2564	338	134	969	574	1080	1396	1733	1155	938	651	3095	2088	4547	2871	1481	972	1456	3601
NM_016038	3520	7910	14906	9768	584	1026	1408	2348	3472	2685	701	901	551	513	447	450	903	532	1045	2245	1694	4604	10708	8627	2543	1939	2313	3454	3519	3036	7170	3448	1015	3507	2069	1839	2746	6113	4510	3658	3114	7626	5412	8427	5139	4507	5435	3021	7966
NM_032408	12503	15656	3331	3322	3823	4247	6204	9127	9471	10572	5748	9484	6999	6293	6350	5499	7322	4444	2091	2932	4432	7721	13725	16230	3588	2860	4622	6190	5955	4897	8726	5546	1720	7337	3950	3195	4887	6148	3643	11981	8687	21258	14587	13798	8097	10662	7254	8276	18415
NM_002914	2056	2642	811	1104	769	1523	2066	3344	2645	4575	1113	1786	2458	2920	2632	1781	4398	3166	907	872	1889	2553	3053	6449	437	184	596	466	1000	918	5142	700	195	1079	475	1074	1712	1635	1050	2843	2171	6608	5019	6499	4892	2602	2350	3787	2612
NM_001099415	2663	2148	5756	6554	2246	3535	10215	16233	1836	2760	1265	1846	6091	5726	5976	4432	5044	6158	624	1032	4072	8362	761	1526	1415	1015	5523	6773	3765	3284	5296	1154	377	4901	2968	2853	4159	5962	3975	3990	2614	22252	17447	3790	4121	6753	6708	9550	7615
NM_016086	2401	2820	357	822	187	318	1154	1642	870	1581	145	195	480	662	676	402	2422	1900	27	48	543	906	1198	3051	67	38	559	705	1791	1644	4797	81	26	681	465	2225	2376	2628	1620	476	462	2738	2641	4021	2590	2230	1710	2202	3324
NM_198467	963	1561	1477	1999	275	305	1392	1789	2162	2235	292	528	597	641	577	512	1273	1070	238	265	581	825	2410	1905	454	304	871	1120	1073	1079	1203	297	117	679	376	672	783	1106	668	600	376	2817	1883	2238	2201	1431	913	943	2143
NM_005751	4771	9269	3243	2898	5336	5954	5613	7840	9043	6269	4876	7348	2049	1420	1470	2104	1329	574	3375	4752	2152	3652	7174	5397	12225	6948	4814	4868	4300	3276	3012	12051	3885	5247	2932	1240	2028	2638	1522	7217	6435	7187	6922	9009	6170	6584	3038	2960	14656
NM_000466	3033	4251	2874	3095	267	424	1053	1377	4078	3890	834	1139	1259	1263	1164	986	4096	2577	327	447	889	1345	5275	4844	472	298	879	894	2721	2288	2330	403	157	800	429	1199	1693	1747	1030	872	711	2324	2693	5538	4181	1380	954	876	5132
NM_006409	6756	8595	1704	3058	363	704	2364	3742	1690	3458	767	1216	4171	4408	4118	2620	10753	9139	311	460	2100	4518	3200	3235	559	558	2901	3582	3682	3798	25646	1601	519	7875	4555	10045	13784	21183	15192	1246	1240	7169	7325	2873	3242	12802	10948	15449	13078
NM_019042	4657	6807	248	324	260	376	877	1185	3016	2889	1403	1913	2028	1732	1843	1725	4474	2291	457	834	1352	2891	7314	3830	656	465	1302	1722	2601	2450	3444	734	255	1558	852	1364	2025	2013	1198	1925	722	5186	2370	7750	4475	2598	1567	1422	8003
NM_012257	6257	7229	6273	4883	286	325	2079	2215	4472	4862	351	578	1361	1160	1076	1054	4845	2373	785	498	3666	3433	9646	14324	660	494	2370	3054	6642	5513	4063	870	364	3252	2091	5795	7345	4119	2219	458	660	3235	4187	7338	5712	5270	1699	3046	10873
NM_015723	2905	5128	4041	2127	377	486	1263	1473	4303	3136	355	444	470	386	386	406	922	447	595	584	1168	1589	6515	4225	503	523	699	1295	1283	1100	2693	972	365	1327	837	729	1166	1352	817	749	954	2170	3028	4077	2728	2205	1717	1079	4555
NM_021994	1703	2723	586	701	730	970	2206	2479	3309	2679	401	561	432	474	421	360	645	314	408	387	709	855	1496	1703	1599	1253	1615	2370	2786	1869	1350	891	407	973	558	356	666	673	395	685	1238	1585	3706	2314	2133	2000	848	643	3252
NM_006136	9197	18344	1593	1181	728	1217	3510	5348	13790	10644	1127	1272	1453	1213	1128	1587	2675	1065	429	741	1540	3049	16588	9576	927	661	2390	2684	4081	2995	6613	2241	736	6258	3654	3513	6161	6787	3605	1912	1233	8180	5229	14542	8010	5258	4391	1930	10842
NM_018412	2031	2272	57	160	739	1162	3112	4266	5314	6313	152	184	505	467	511	391	1493	822	112	149	689	908	5983	7041	167	135	603	693	1793	1604	2111	186	81	976	568	1431	1687	1733	1181	940	526	3840	3180	4336	2874	883	757	774	1316
NM_016200	2200	3975	1781	1902	333	422	2396	4588	8527	7026	408	670	1100	1156	1006	1248	2662	1662	229	251	1240	1934	6486	6032	403	202	1092	1296	1804	1487	2080	266	102	1288	770	829	1498	1714	1055	806	1347	7065	6526	7414	5467	2120	1640	1208	4154
NM_014390	16702	20059	3317	6272	6299	9894	23197	40410	13799	26179	4018	7348	17710	19524	17934	11352	28142	25921	2906	2243	15792	16022	17058	27004	4752	4024	14979	21708	21979	24714	35639	4180	1836	16072	11341	17933	21889	31959	22320	9483	16535	41038	63257	30003	29606	14036	19025	20084	12124
NM_003344	11528	16549	3890	3444	1228	1751	6063	9979	9949	10055	1249	1754	3338	3531	3566	2889	8532	5822	958	871	4499	4774	9295	10793	2135	1409	5465	7077	6097	6427	14006	3003	1195	9034	6088	9551	13023	12189	6816	745	1119	3980	5415	3373	3780	7137	7825	3415	14111
NM_017812	4824	9604	803	1123	952	1353	2509	3650	6194	5724	1760	3237	3296	2843	2664	2362	3672	2230	771	1419	1137	2748	5254	4364	1594	1036	1358	1807	2035	1561	4584	1708	491	1764	922	955	1580	3455	2173	4104	3514	10867	8655	10834	11201	4333	2546	3257	6676
NM_013316	1489	2093	841	1150	286	262	1097	1263	1405	2317	172	303	624	539	592	544	1741	1024	128	181	534	959	1381	2399	181	136	538	709	1162	1045	2108	371	154	1123	690	1254	1459	1076	786	450	301	2125	1587	1926	2684	1650	988	1019	2661
NM_001724	1395	2418	433	561	207	327	597	973	1699	1623	376	584	578	422	389	383	1075	543	140	367	214	669	2033	1540	229	175	196	216	393	283	1888	2718	1285	2578	2244	1480	2304	1817	1124	550	393	1300	827	2022	1589	303	889	154	761
NM_001128619	21841	36028	12345	9686	1215	1328	10974	16222	27723	29693	591	967	3372	2772	2865	3287	7833	4722	270	341	3925	7891	31696	23918	358	246	4435	4947	6212	4689	23941	1089	365	14538	7840	7546	11757	16302	9701	2958	2384	33893	24979	34098	34825	13196	15748	6258	31041
NM_001244584	6210	11379	4308	2859	3823	5979	5203	8658	7651	9204	3184	5414	2224	2531	2376	2012	4139	2312	2065	3518	2607	5180	10321	11276	4250	2506	3002	3311	4787	3982	5629	4536	1323	3530	1912	2635	3988	4581	2934	14826	7672	18103	8680	11715	14580	7206	4950	5317	14860
NM_016019	5910	11489	4491	2874	3834	5987	5636	10368	7697	9394	3206	5422	2535	2700	2625	2174	4151	3138	2054	3494	2491	4912	9958	10991	4248	2493	2704	3012	3318	2859	6510	4519	1318	3539	1872	2868	3958	4947	3807	14815	7667	22480	9641	11743	15214	6580	5499	5091	14337
NM_052853	1065	1173	746	1464	142	297	1179	1760	591	1299	65	92	472	544	465	272	1032	1318	78	57	769	1015	767	1619	114	86	648	990	1211	1444	2303	136	70	896	709	1185	1328	963	685	198	266	1555	2636	850	1236	2266	1141	3349	1346
NM_053043	4215	4162	7655	8130	2129	2862	7124	11905	4059	5172	1661	2323	3723	3140	3151	2588	4985	5671	1285	1484	3701	4525	3250	2964	3602	2378	4956	7490	3772	4496	1757	2001	771	3206	2092	3956	4632	3617	1878	2214	1843	7546	6079	4746	5487	4257	2472	4778	8126
NM_014671	12862	18604	3183	3193	1175	1669	4220	5709	10638	12674	952	1675	3105	3035	3158	2247	10773	7973	1250	1526	3586	5761	19966	16709	1534	1549	2936	4595	8250	8411	30964	4213	1515	7840	4450	9071	12888	12152	7161	2858	1898	10418	7495	18388	10016	8019	11737	7058	16829
NM_138400	2425	2763	1639	1770	452	749	1480	2608	2378	3095	878	1101	1804	1465	1645	1378	2351	2298	476	668	1367	2792	4344	3510	725	507	1351	1672	2277	2501	2934	874	283	1784	1057	1310	2043	2795	1744	1720	1094	6116	3002	4895	4477	2172	2757	2452	4902
NM_001031617	804	1348	2175	2302	213	347	942	1941	1643	2041	175	308	494	611	526	427	1065	1299	201	224	925	1086	1366	2240	504	386	1348	2213	4662	4499	1349	199	91	446	361	825	1402	1563	1171	275	415	1497	1726	1173	1214	1546	799	1287	2642
NM_001080453	3607	4178	19419	22124	1387	2613	6388	12623	675	2003	1617	2041	8809	8775	9065	5619	16623	22102	630	753	3936	7317	1448	3027	752	740	3629	5139	3819	4809	9545	1722	781	8367	5850	12775	11941	10030	8111	2541	2088	16945	13626	2860	7434	11964	9133	25874	5954
NM_032302	2258	3323	1866	2560	156	362	1072	1759	1880	3236	146	263	779	982	815	491	2617	2612	142	187	1441	2343	4538	6330	76	64	436	809	1350	1245	3405	64	21	572	311	1214	1729	1973	1377	466	459	2945	2283	3504	3821	2550	1256	3714	2431
NM_013393	1744	2688	452	633	497	870	2064	3553	2272	3566	442	714	1212	1313	1195	973	1700	1611	250	339	900	1866	2894	2951	283	138	629	706	968	982	2859	236	73	699	439	587	843	1511	988	981	522	3983	2141	2174	2018	2860	1680	2510	3428
NM_018641	502	603	1170	2236	212	487	1129	2045	595	1660	114	136	528	549	455	365	3281	3203	88	85	367	544	402	423	164	180	592	961	1839	2041	1717	245	120	969	700	7383	6006	3326	2678	157	319	1256	1988	388	779	549	620	956	302
NM_003751	16166	24410	4546	4699	6917	12599	11865	22526	11238	17639	10417	16171	15230	16429	14705	10222	26528	27022	6654	8246	11308	18847	25761	18086	9271	6892	9358	12654	13532	12985	24871	10227	3607	12160	7002	11459	13877	15262	10903	23612	13590	41138	23012	30970	26220	26708	17375	34642	28732
NM_152743	1487	1828	6364	9497	255	465	1849	3181	441	1353	327	411	2460	2612	2360	1588	7346	10199	140	134	1795	2586	1088	2141	79	88	887	1539	1817	2442	3456	174	99	1740	1098	5619	5266	4301	3729	529	422	4807	4635	1631	3849	4605	1882	7559	2133
NM_021163	2520	3670	1142	1228	617	714	2271	2753	5001	3710	608	856	675	565	526	572	943	611	782	910	1221	1951	5032	4313	1057	745	1054	1664	1733	1514	1122	530	226	728	445	339	503	1085	554	600	545	2276	1904	3209	3506	2944	1018	1078	6371
NM_014413	21058	30622	4714	7039	2248	3893	7966	12193	10156	14597	1768	3100	5634	5411	5112	4035	13679	9631	2064	2327	6256	11053	20169	18184	5876	3467	11494	11954	23046	20685	18534	2585	1030	6196	3559	8941	10719	12861	8282	5829	5130	17934	16701	21986	25287	19808	7063	14570	35469
NM_139179	1721	2116	2168	2653	116	188	525	903	636	1686	389	476	1338	1408	1260	859	4543	4666	187	280	919	1818	3594	7084	154	144	510	885	1743	1966	4138	223	94	814	589	2950	3538	3643	2652	257	208	1064	907	1536	2060	1983	1185	2816	3065
NM_024067	1701	2122	2527	4781	192	379	960	2449	921	1809	124	200	811	985	826	631	2370	3114	51	63	472	865	928	2112	85	121	740	1475	2211	2023	2215	169	66	1346	784	3710	4412	1855	1445	347	406	2160	2992	1003	1542	2119	903	2101	2465
NM_018106	5266	5870	1196	1660	234	394	1605	2675	2508	3841	113	253	1168	1490	1218	755	8632	6487	106	146	1780	2550	5201	8217	412	213	3564	4356	10323	8736	2852	100	54	1051	747	4463	4699	2259	1484	513	815	3217	5262	5302	6449	3049	888	3691	4502
NM_020156	3533	6060	4299	2930	220	296	1156	1627	3575	2643	917	1403	1594	1277	1302	1564	5482	2961	223	296	674	1018	3719	3062	1874	1599	4115	6503	13550	8874	3955	776	212	1443	546	1170	1875	1753	1027	545	353	2285	1777	4595	4238	787	2215	225	2179
NM_002489	11096	15641	1212	2126	300	630	3758	6769	15615	18441	375	799	4347	4447	3673	2949	31744	14337	52	115	1189	3189	16958	20100	213	145	2972	2191	11342	9290	9980	219	82	2979	1960	9694	10826	9903	7137	890	563	12213	5466	25373	22709	6305	3807	3657	10752
NM_018374	10588	18027	1067	1461	107	128	977	1176	4705	3892	350	499	738	624	653	809	3114	1469	154	266	572	1163	5211	5606	593	473	1854	2465	3043	2780	3020	475	222	1517	921	1278	2097	3609	1847	220	303	2005	2858	4525	4278	1783	1712	523	4237
NM_019059	8276	11366	3315	6253	2739	4284	6085	12974	11441	14963	2851	5950	4588	5011	3974	3514	11007	8323	3258	3930	5136	7408	14049	14166	3384	2414	2256	3711	7210	5858	7159	3097	1143	3823	2387	4808	6192	7727	6781	5726	5545	16432	5193	17930	21141	5768	5544	4903	5273
NM_007342	1271	1644	931	1625	245	413	1701	2876	2890	3465	197	265	614	646	575	576	1912	1210	167	188	717	1085	3569	4018	169	171	511	973	1628	1703	1593	300	70	976	545	1266	1399	1173	817	384	318	2781	2263	3134	2832	882	860	475	1480
NM_138446	2443	3917	396	579	180	400	1093	2087	2153	2593	296	480	1057	954	860	721	2579	1939	110	173	579	1221	2975	1824	451	296	1346	1566	2498	1893	2439	242	68	914	526	1302	1842	2205	2131	593	326	3371	1144	2471	1976	988	1808	972	1720
NM_013293	4418	7560	9165	5181	1242	2520	4128	8466	7812	8029	1529	2292	2757	2780	2719	2295	7716	3634	402	598	847	1708	5338	7175	819	533	1296	1152	3187	2723	3445	2233	819	3093	1799	4086	4361	5672	3616	1711	1100	6287	2837	4723	4092	3761	2396	2176	6959
NM_007276	10591	20675	1741	1707	1622	2307	8390	14258	24905	19427	3202	4520	4133	4129	3673	4604	6697	2684	1474	2495	5804	10314	27273	16939	3014	1392	5900	6142	3997	2495	8658	3200	693	7632	3286	2382	3773	6732	4071	5219	2748	22421	12359	24766	19209	20575	9063	4934	36294
NM_002137	41036	94184	24586	15395	15773	22934	46613	84814	88735	73118	39616	70744	58079	61579	63107	55987	32804	20486	10801	19975	22350	48152	106786	36227	27478	12746	35701	27867	20491	15126	35548	34524	8225	48244	23119	8938	19669	48522	27357	53623	28571	161707	56562	67982	43728	80898	57732	49293	165308
NM_012322	2815	7210	486	360	258	378	1978	3287	6811	5196	480	754	958	1094	1009	911	2951	1409	232	429	786	1933	8383	4254	505	230	1495	1100	2047	1357	1908	406	101	1151	547	558	1169	1354	946	840	588	6746	3262	7380	4534	5229	1663	1995	11387
NM_015483	5251	7049	5200	2907	443	768	1382	2213	3670	3902	595	1047	1188	1101	1250	1017	2822	1223	774	1099	1874	3203	9501	9777	1504	1065	2551	2909	3973	3073	3478	1707	645	2497	1688	2823	4466	2192	1332	1874	1144	4371	2996	8452	6465	4269	2072	2708	10276
NM_016489	1782	3679	1808	1748	507	777	4033	5546	9564	6709	126	177	254	236	210	291	553	199	267	308	862	1236	5537	2921	358	235	910	937	1200	724	852	233	73	583	353	216	394	735	387	285	329	1935	2152	2792	2263	1775	793	418	4177
NM_203288	1914	3495	2436	2678	244	470	552	921	1049	1287	164	476	290	356	326	195	654	491	207	444	362	747	618	3441	460	390	402	558	1484	1151	1633	509	202	587	365	899	1111	1238	891	751	691	1389	992	2504	2690	1372	663	1282	3009
NM_022373	2573	3262	4049	6490	314	344	1464	1854	4520	5926	283	462	685	648	687	480	2655	2323	240	236	683	939	2048	2950	633	487	1038	1436	2859	2914	4192	460	174	1368	919	3374	3679	2399	1831	326	301	1466	1514	2319	2494	1254	1348	1143	3281
NM_138701	956	2035	507	781	99	173	899	1565	2396	1778	230	265	634	679	565	547	3883	3287	144	248	786	1437	3945	2574	424	313	1481	1765	2238	2105	1942	281	114	800	553	1655	2339	1323	1117	368	258	3444	1884	3567	2902	1644	1300	706	1858
NM_024054	970	1374	142	257	56	49	254	290	502	504	92	133	242	278	247	213	436	217	24	61	216	544	1591	2371	24	17	153	155	280	243	1506	97	39	561	279	386	480	849	523	134	99	643	525	855	846	870	803	535	1558
NM_002787	10318	16644	2015	1679	899	1625	8528	13849	24889	24703	1056	2167	6442	6520	5621	5291	18224	6874	267	483	2595	5926	20911	14715	644	345	3776	3795	8130	5154	14365	839	269	6115	2966	4828	7873	7756	5290	1578	1060	15275	7218	21437	17518	8992	7880	5217	15383
NM_031903	2127	3542	864	924	865	1510	1749	2932	5124	4449	1458	2365	1344	1327	1103	1240	2721	1936	626	1037	825	1508	4081	2691	1346	763	1144	1352	1831	1393	3964	2145	691	1633	907	1090	1786	3185	2069	2029	1176	3534	1597	3995	3530	2593	2126	1252	3915
NM_018224	2598	2083	733	842	157	256	2139	3809	3326	4877	136	292	2001	2423	2320	1616	4687	3468	84	90	1117	1824	1993	3637	106	66	1112	1344	1448	1333	1516	97	36	1114	542	828	1276	1369	719	401	375	6773	5351	3841	4335	2156	1275	1707	2480
NM_001077664	1964	2217	1217	2263	373	672	1226	2370	1076	2204	402	494	1100	1109	1045	655	1979	1856	195	215	805	1227	2418	3021	443	361	1129	1688	3224	4084	4851	265	140	1174	767	2056	2453	3506	2494	612	517	2337	1910	1620	1805	2217	2426	2892	2383
NM_015983	1085	1079	479	794	39	82	439	792	648	1156	15	40	148	194	212	87	780	643	15	27	223	589	1259	1543	41	36	383	563	1302	1248	886	60	9	628	265	1458	1327	874	592	78	70	952	872	990	1255	599	258	669	828
NM_006230	6858	7781	2120	3676	675	1230	5285	9827	6261	13056	558	1160	5271	5984	5171	3420	19902	22930	463	667	4716	9204	12281	20721	420	307	2749	3417	7899	6903	19957	508	188	4204	2311	8924	9460	11203	9065	2454	2010	21913	14072	17230	20437	8329	8153	13459	5870
NM_013284	449	453	5636	9431	173	364	1575	2536	778	1815	71	93	712	740	725	471	1931	2453	76	36	712	763	376	648	55	42	313	366	671	893	868	90	31	744	489	1392	1377	1256	832	53	104	580	1132	357	616	1016	386	1606	999
NM_006555	12380	12450	2732	3380	549	1379	2892	8106	4631	8393	782	1245	5398	5270	5011	3623	12191	11397	170	433	1328	4088	6675	10520	466	445	2457	4044	7605	8147	18637	1322	456	6968	3948	11398	14790	16703	11239	1504	1014	9832	7308	9902	10286	7588	8657	8444	8228
NM_019082	7441	8638	4695	6847	669	1487	2892	4621	4187	8377	700	1059	2837	2995	2829	1901	9807	8913	576	854	2114	4162	9009	13291	843	787	2192	3327	8062	10392	10701	1136	418	2993	1675	8754	9491	6533	4396	2257	1329	8097	6991	10334	10122	5947	3348	8118	7838
NM_182547	3949	3737	4143	5273	381	591	2614	4025	3159	4436	198	291	1399	1396	1462	859	4439	3914	213	206	2138	3335	10866	15293	347	268	2687	3714	8876	9324	4775	241	106	1594	1074	4217	4666	4604	3214	324	503	2646	3225	3849	4948	2138	1703	3188	3142
NM_012412	6171	8913	2022	1884	640	1096	3325	5855	8924	9670	499	913	2226	2158	2070	1290	5858	4760	534	846	1977	3937	12012	10111	1057	422	1982	1944	4100	3223	6950	1358	368	3338	1633	5066	8116	5662	3867	2130	1418	12347	6412	11161	8390	8233	3099	8459	12292
NM_033224	2384	2744	3415	2965	413	729	3793	6800	5593	4591	407	592	2036	1727	2024	2078	2182	1794	614	716	3393	5805	7899	5163	421	294	1735	2017	1275	1469	2978	752	190	3277	1470	1023	1508	3522	1837	420	420	5139	4449	3812	3518	5283	4083	2279	8243
NM_004749	7636	7950	4213	6896	676	1160	3681	5031	3904	9469	733	1039	4957	4632	4211	2735	14364	15034	804	973	2986	5538	8069	10670	958	946	2800	4720	11068	12683	13347	642	304	2234	1301	4066	4739	6993	4961	2669	1627	16133	12009	17828	22502	4967	4699	9568	4423
NM_004507	2312	3565	2338	2055	135	214	541	1204	2200	2577	118	193	516	441	428	371	2451	1709	117	166	466	915	4009	4365	160	94	385	425	1904	1530	3595	325	89	849	451	2194	2849	1809	1034	181	115	804	551	1566	1464	669	957	510	1882
NM_014302	3220	5425	1433	510	641	1146	4884	10503	4531	3349	663	1145	2161	1782	1308	1908	3582	1260	939	1734	2402	5153	2068	1284	2225	1327	3579	3897	2040	1179	4342	2452	817	4558	2607	2053	4073	7142	3622	1037	1170	8083	3285	2660	2821	4637	4581	1231	6453
NM_015969	1513	2225	158	148	131	262	666	1341	1771	1731	362	372	554	634	547	552	1121	614	156	281	534	1399	2497	2012	334	183	644	679	815	834	2329	375	118	866	447	532	704	681	443	610	207	2936	679	2709	1809	973	1835	529	1073
NM_001762	27111	44899	2802	3296	3265	5929	9714	16976	23425	25902	7577	11078	12825	11663	10775	10059	24066	18692	2903	5221	6661	16273	54144	43285	6106	4319	8545	10680	17945	13418	34083	9686	2807	15659	7451	11361	14933	18142	14797	15096	8677	41215	18858	46678	35529	14901	16561	11295	22537
NM_016139	9869	16721	4399	6748	1027	1790	10057	16075	17279	21006	182	347	1541	1384	1353	1213	9012	6232	208	340	3505	7443	9746	8214	540	296	5332	6162	11790	11506	16476	414	158	5012	2987	15226	18358	19268	15337	2348	2211	20820	22269	27294	30309	8309	8259	9119	8687
NM_001271649	324	484	671	927	101	122	545	689	1733	1317	282	363	397	345	349	389	888	448	103	137	184	354	896	602	100	66	174	195	293	252	237	90	23	118	75	128	166	319	183	195	230	1186	1803	2130	1935	726	118	189	1732
NM_014478	2889	4165	2150	2280	374	616	1664	3449	3751	4791	383	586	1310	1263	1305	1131	2572	1954	236	269	1338	1894	3333	5611	369	335	1449	2137	3383	3886	3902	393	179	1446	972	1340	2046	3531	2357	1139	629	5405	4446	5971	4376	3022	1893	2460	4720
NM_014504	2289	3283	3535	2896	895	1244	2748	3504	4321	4469	532	643	803	703	694	596	1671	927	456	557	1413	2341	5196	4571	783	747	1567	2685	3780	3463	5682	412	168	924	630	1000	1371	3886	2312	1093	801	2590	2164	3564	2599	2111	2595	1512	5134
NM_017994	12462	18226	4817	7059	718	1420	3817	7210	6415	9847	534	997	2312	2381	2374	1678	11080	8644	499	660	2024	3978	12010	8244	853	588	2590	3669	8756	8760	18632	1466	585	5566	3300	15161	17886	12353	9186	1357	1172	8618	6957	9497	8719	5545	4894	5256	12362
NM_172020	3715	3234	10013	10975	2323	3675	10074	16486	2354	3730	1347	2188	7297	6899	7002	5391	9139	10594	767	1132	4429	8707	744	2610	1670	1333	6568	7572	6110	5266	8863	1281	423	5393	3356	4633	7097	8601	5450	4808	3025	25255	19386	5553	5623	6353	6193	9190	10809
NM_018044	3263	4669	8254	11043	591	1134	2490	4888	1604	4119	689	1102	2950	3214	3136	2251	16972	16905	264	272	1808	3252	1046	3989	176	204	1238	2051	3282	3808	6176	49	24	570	327	1218	1167	2904	2081	1928	1849	9013	9083	5270	6913	2930	1969	4924	3995
NM_001707	3501	4959	5715	3954	425	1035	1579	3899	2202	4063	185	408	906	931	918	592	3924	3310	137	238	1113	2246	3901	9596	146	137	632	1099	3134	3045	6221	255	95	1521	804	5140	5590	4108	3591	943	765	4072	3830	3472	2960	3196	2017	4209	3842
NM_017528	5324	8605	2132	2163	347	617	2027	4125	4464	6394	574	915	1971	2383	2199	1600	4440	3864	204	388	1480	3836	5690	5961	260	210	1240	1616	2854	2678	5934	364	96	1794	1025	2165	3146	3507	2633	1437	828	8728	4334	8954	6051	4518	2494	4208	5531
NM_022170	26400	39798	15817	12343	4808	7364	20746	37997	36800	54671	3390	6663	15251	16763	15591	11109	49570	54181	2638	3180	14601	23089	26552	46034	3638	2497	11112	14156	31123	26126	50765	5196	1860	19784	11456	36266	51313	38313	25406	8840	9005	51056	34608	48573	41202	26542	26839	25915	31177
NM_001518	19216	24091	13729	12069	4773	7388	12420	18399	15411	18633	10884	13224	15148	14376	14532	14525	16341	14687	4446	5557	7774	11548	2622	9002	12958	9652	15802	19304	18796	14233	15255	11474	4071	12610	8072	7634	11123	24497	12834	9236	6719	21186	20218	11008	9377	28179	12872	13431	55109
NM_031925	1706	1896	889	1478	232	430	1510	2132	1655	3007	86	158	540	668	630	365	3451	3364	150	69	715	592	1159	1850	328	299	1321	1884	4520	5101	2740	235	183	876	994	7588	7937	1999	1359	295	344	1810	2694	2560	2843	1284	929	1890	1186
NM_032936	1478	2523	116	178	43	62	639	938	1923	1912	66	72	403	429	424	369	1558	604	12	27	421	601	3392	2417	43	26	614	703	1421	1037	1120	18	9	454	310	681	871	781	497	160	137	2015	1772	2971	2130	1201	674	533	2103
NM_033107	1991	3718	742	1181	163	244	1072	1459	4194	3158	259	331	379	323	359	413	778	392	94	174	398	993	3397	4001	249	140	821	1097	1155	990	1352	154	51	593	333	186	331	971	536	717	480	3710	2541	5334	3092	1230	983	407	2911
NM_006693	1476	1739	1689	2203	482	746	1789	3374	1667	3320	436	1077	2546	2866	2871	1624	8434	9106	244	266	1170	2023	2413	4447	243	186	1004	1352	2538	2876	3060	266	91	1172	652	3090	3797	2591	1718	1278	1012	6037	4784	4644	4568	2953	1510	3669	3006
NM_001198879	6105	9113	5350	7688	507	894	4958	12332	6428	9115	617	1160	4894	5884	4485	3480	22333	13363	243	431	2963	7298	13580	12750	444	354	2890	3913	7183	6710	20774	407	175	5051	2340	9066	11219	12777	7910	2174	1206	31492	13605	14909	11066	12253	6172	11205	15664
NM_004889	4108	6585	844	2038	336	540	3471	10419	5654	7666	371	797	4008	5431	4143	3454	17794	8324	113	260	2505	7123	13024	10773	369	201	3429	3590	5640	4867	16673	307	119	4899	2497	6688	8459	8561	5112	1847	1034	34491	10158	12924	10561	11831	6225	9428	11321
NM_014891	3221	6050	2716	2464	1426	2219	5043	13015	4972	4613	2207	4685	5350	6068	5520	4250	4316	4922	602	1033	2731	6065	2916	2527	1319	757	2617	2866	2094	1818	6637	1583	523	5602	3492	3129	5429	9781	5773	4655	3886	18716	10336	5726	3938	11611	8575	11165	12346
NM_015545	2608	3631	4594	5799	271	496	2833	4970	2280	3789	313	588	2411	2618	2385	1593	5201	5641	169	262	1435	3073	2812	4107	206	215	1026	1746	2737	2942	4525	201	93	1766	965	2699	3127	4537	3240	868	541	7022	7423	4805	4160	4881	2445	6613	4756
NM_145111	715	1222	146	287	90	64	335	258	1042	936	115	165	226	238	228	206	701	471	28	23	78	104	496	705	120	77	268	318	644	726	814	97	32	223	122	202	289	752	435	198	106	624	471	1223	716	457	356	200	1371
NM_032164	665	853	4357	3596	324	676	1352	2837	1187	1499	178	279	604	658	643	425	599	538	110	167	429	866	855	916	119	110	358	526	653	658	1144	175	53	538	362	442	675	743	624	382	347	1712	1392	1225	914	969	645	950	1656
NM_138494	4211	5896	7878	7451	316	539	2569	4544	10804	8827	504	490	1151	998	969	987	2901	1979	193	190	1393	1886	6387	7013	439	323	2066	2688	7699	7887	3171	79	27	471	199	690	1122	5444	3295	567	747	5177	6607	9490	7161	112	1299	0	16
NM_203397	29	56	93	127	10	9	58	186	22	59	13	9	44	70	49	25	119	118	4	8	50	71	91	104	6	4	51	60	76	82	111	1	2	58	29	133	162	138	109	9	9	140	84	47	59	101	61	103	44
NM_005916	13959	18257	10871	14771	4584	8431	11500	23894	12836	28523	7038	13134	18436	21172	19406	12658	46504	51523	6206	5869	18159	20971	31539	38895	3169	1521	5751	4784	10417	8148	25495	4407	847	8158	3092	14455	17461	13308	10106	26672	22985	71628	51326	43846	37595	38433	12128	60126	44724
NM_145914	1343	1733	583	661	84	164	421	683	845	1139	182	359	694	907	815	479	1913	1162	33	49	204	340	655	1324	66	72	304	488	997	997	1072	67	42	339	237	665	885	1153	779	188	156	698	650	1297	1007	609	386	545	1228
NM_017715	1525	1874	708	929	99	186	601	1267	1130	1412	136	230	877	1010	888	616	2004	1266	27	46	326	518	1046	1713	134	74	565	831	1519	1387	1198	72	22	518	324	834	1102	1444	1002	238	134	1305	1004	1871	1494	1210	430	889	2921
NM_006833	7768	10107	2349	3662	796	1378	3006	5194	2596	4837	1035	2355	4162	4665	4113	2524	13891	9850	863	1262	3336	6744	11986	14707	1143	646	2710	3086	7129	7242	13410	2483	857	7324	3815	13068	15379	20592	14449	3401	2620	13576	7793	10481	7381	7969	5476	10933	8661
NM_001008395	2490	2707	3747	6559	798	1459	2578	4867	2261	5075	786	1481	2462	3163	2827	1829	15002	15167	241	354	906	1872	1910	2598	356	216	892	1088	2783	2475	6318	671	300	1677	1303	8447	10142	5600	4372	1886	1683	5993	4571	3695	3759	4330	2481	6016	3327
NM_019606	1334	1329	5081	6216	712	1423	3004	5990	982	2172	507	1003	2374	2847	2687	1699	3867	3778	368	423	2925	4403	2738	5616	251	207	1279	1850	1705	1783	4307	458	150	2044	1268	2816	3213	2505	1705	1794	1161	9491	6078	2079	2080	7260	2928	9388	3945
NM_005273	3097	2760	7878	12657	820	1712	6231	11051	1451	3377	522	898	4585	5457	4891	2963	17316	20653	629	560	5577	7439	1819	5157	538	515	2976	4542	3984	4842	17277	1195	584	8534	6235	22236	22154	20081	12797	1721	1594	16275	17137	5387	4831	19219	11074	37025	8777
NM_005837	1158	1217	186	498	270	556	1063	2423	935	1648	496	678	1877	2150	1647	1234	6164	6645	122	160	594	1499	1788	2768	287	186	1206	1328	2959	3146	3641	233	75	959	553	1994	1779	2163	1879	890	544	4870	2434	2916	1979	3577	2029	4008	1387
NM_030961	470	492	1136	1640	315	460	2074	3759	919	1379	176	257	1062	1018	1010	726	430	827	327	176	2368	1727	463	609	203	154	775	1154	410	604	1145	132	56	577	373	351	493	1293	695	284	387	2969	3248	663	500	1530	1255	1828	1044
NM_016068	2528	3279	2730	5241	427	779	1778	3283	1732	3213	554	1109	2305	2671	2405	1506	6391	6858	265	539	1013	2240	2495	3817	500	278	1355	1341	3433	3213	12920	1068	437	2998	2192	8299	9223	15865	10907	1347	1201	5616	4338	4678	4115	7245	4540	12935	7957
NM_006349	1171	1606	566	1134	262	649	1796	3387	798	1549	205	399	1185	1345	1135	956	2658	2793	175	203	892	1878	972	1446	402	318	1711	2219	2114	2321	4309	480	279	2617	1843	3742	4371	3953	3506	818	859	4919	4206	2157	1835	4541	3035	3647	2169
NM_001084	1674	2174	1566	2872	394	725	1771	3128	637	1444	384	585	1869	1941	1804	1135	3928	6393	446	532	3341	5186	1512	2366	620	806	3167	7302	7666	7851	17469	1120	676	6515	5492	18536	17534	20397	13944	1507	1504	8572	7514	1748	3095	6941	7505	15224	4594
NM_024653	852	1310	2667	2967	773	1362	1767	4095	1619	2305	409	779	1022	1101	1009	755	1246	1453	431	523	1026	1589	1278	1515	524	436	773	1118	1538	1722	1452	470	163	782	620	950	1384	2032	1348	822	770	2470	2077	1604	1589	2412	765	1994	2811
NM_001242713	361	684	2349	2304	150	333	959	2217	1817	1931	108	155	311	381	378	257	542	582	74	120	347	584	487	790	194	142	337	448	618	687	615	79	29	225	162	422	533	840	563	211	237	1589	1003	1644	1416	478	274	597	1362
NM_006234	2469	4388	1307	3969	766	1300	2881	8361	2752	4880	619	999	1920	2512	2078	1801	6199	4791	384	457	1871	3138	994	6022	494	339	1861	1740	4082	3308	5442	859	350	3030	2083	4810	4672	5352	5019	1654	1376	11652	5845	5216	4378	6753	2657	7502	5389
NM_031905	3370	4709	591	713	135	237	1492	1603	3496	3302	180	234	1071	890	824	712	2206	1479	99	134	1401	2330	5323	4907	83	54	565	658	1079	765	3685	169	55	1506	920	1287	2009	2014	1296	584	418	4719	4680	7488	4715	3327	2061	1769	7060
NM_002803	8328	14979	1493	1304	959	1798	3570	6510	10768	11363	1184	1974	3243	3106	2924	2708	5668	2692	462	1174	1406	4692	17461	13287	1475	1018	2669	3036	5373	3851	9372	2578	657	5539	2448	3833	5975	9696	6649	5814	3941	20755	11886	22214	12393	12018	5063	9863	21718
NM_014377	2547	6373	1321	884	1910	3820	1995	3605	3313	2590	3616	5896	1431	1474	1355	1416	1059	483	1210	2355	1255	2919	7506	2752	2218	1401	1412	1529	1741	1299	1622	2672	730	1803	964	429	677	1786	1412	11322	5368	8034	4332	6738	4781	5031	1605	2150	11500
NM_004279	7099	9767	4433	4617	3399	5318	6955	9841	14503	12670	2329	4083	3318	3145	2908	2532	6017	2876	1730	1863	3973	5567	16698	13364	3024	1808	4549	4894	11122	8201	7472	1301	450	2221	1151	1818	2600	5097	3232	5703	6359	10263	10570	15665	10953	7163	3439	4153	15346
NM_021930	2904	4817	1332	1206	323	503	1172	1861	3853	3799	376	458	679	562	548	561	1225	607	382	612	686	1419	6307	4619	488	349	805	778	1662	1224	2358	1372	391	1594	806	988	1557	2223	1352	1227	764	4116	3442	8779	6506	2050	1301	1167	5197
NM_006754	9610	13231	4821	4798	316	443	3766	5163	11529	10438	222	485	1401	1357	1352	1126	5320	2238	156	178	1788	3214	12713	9902	221	145	2192	3015	4488	3541	18602	375	140	3764	2045	3860	6135	4668	2478	818	783	9798	8630	9226	6656	11220	10537	4934	23723
NM_018844	3142	5252	945	1378	244	399	939	1364	3292	2813	249	434	216	206	242	249	771	392	466	689	923	1871	4049	3597	551	379	794	896	1538	1208	4856	3562	1262	4944	2879	4282	5829	1910	1187	2274	1667	5959	5874	7730	4654	2258	3993	573	4292
NM_000108	7274	12506	1466	953	1121	1540	5283	7454	17673	14067	945	1570	2141	1973	1875	1788	3445	1743	392	930	1190	3873	15041	12761	1727	868	2997	3284	4033	3152	6553	1983	685	4401	2528	1741	2870	6029	3324	4535	3905	19722	14333	23299	16648	7521	4890	4260	16089
NM_012328	1656	1977	1504	1462	231	278	1578	1716	835	822	107	143	214	234	189	224	316	209	139	174	454	783	1550	1473	524	462	1146	2110	1290	1177	923	338	152	899	783	435	983	563	342	156	332	951	2015	1130	902	1251	1106	423	2102
NM_182529	2007	3365	376	569	92	144	959	1151	2559	1653	193	203	216	180	190	245	666	517	141	165	527	749	2189	1809	181	134	520	662	406	430	672	177	51	468	218	164	283	744	384	200	206	2239	1826	1774	1088	1351	904	295	2553
NM_001550	7176	14069	9913	4460	253	389	1248	1756	3914	3554	726	887	1484	1150	1041	1207	3234	2106	542	614	1949	2964	8965	18757	876	1158	1854	4562	5893	5415	2310	502	126	1276	598	1154	1858	3064	1290	1676	1348	5914	5533	8684	5605	3649	1186	2143	10701
NM_022484	4020	6151	1473	1546	259	308	1413	1869	7788	6516	123	246	383	350	362	346	1385	896	34	58	140	261	1715	1150	215	133	624	696	1943	1530	2540	404	146	1247	806	1429	2535	2378	1335	437	395	2579	2354	6650	3892	1488	1333	686	4364
NM_005000	1301	3904	632	397	303	480	1512	2448	7328	4819	536	1030	305	326	410	643	721	278	344	703	468	1357	6692	2634	966	437	1237	978	1214	820	1065	714	235	923	501	234	469	1055	575	2278	1649	10515	6664	9249	4866	2991	1566	490	4399
NM_001662	5216	6199	7122	9482	1579	3298	3276	5692	3810	9395	2241	4100	4221	5785	4779	2827	34425	30690	1190	1497	1721	2916	4034	7441	2637	1626	2094	2572	8195	8259	26232	2850	1605	3366	2457	20613	20805	14955	10863	4353	3937	8139	9280	10701	9564	9585	8077	13235	8653
NM_024523	2598	3278	2070	1889	708	996	1319	2513	1330	1670	487	801	1051	1051	968	703	988	1116	200	241	502	860	1344	2102	507	449	744	1259	624	868	2326	754	310	1423	848	797	1075	1500	933	1138	979	2713	2043	1893	1232	1954	1673	1734	2037
NM_018077	3708	6562	882	964	456	638	1090	1837	2874	3085	922	1538	1745	1556	1514	1292	1472	1132	300	730	920	2488	4156	2931	771	490	1390	1679	1991	1908	3221	1133	271	1997	964	595	1210	2222	1373	3075	1784	8235	4226	10116	6828	2675	1856	1879	6035
NM_018396	3181	4808	565	709	328	460	1178	2047	3286	3485	496	725	1109	1032	989	892	1598	1245	225	461	743	1648	2650	3856	527	270	872	1133	1463	1517	2891	633	203	1145	705	872	1344	1744	950	1128	587	4535	2401	5525	3380	2162	1684	1549	3870
NM_001219	24475	39260	1356	919	1856	2460	3808	5986	6923	7009	6286	11973	7292	6929	6920	6427	15446	7162	3467	6448	6051	12764	34639	20127	20628	14174	17686	24644	37809	25753	35133	21012	8271	22738	16144	17669	25072	90352	53162	16237	18745	28896	32187	31917	29098	7154	19611	4888	15736
NM_004231	3916	4672	3553	4063	410	748	3782	9964	3772	6430	223	477	2050	2450	2014	1577	9095	8359	285	303	2694	4164	3846	5000	384	242	2063	2234	4278	4411	10386	436	248	4065	2989	10197	8671	8298	6483	1694	1535	24196	10228	16247	15836	5711	5443	6997	3520
NM_012470	11726	13769	3630	3641	2388	3537	7138	10950	8350	12988	2216	3887	7487	7060	7400	5377	17954	12438	579	844	2556	4693	10733	12716	940	838	2984	3811	5440	5137	10043	1474	490	4437	2456	4558	6574	5562	3588	6699	5192	21765	15480	25663	19846	6641	4683	6661	11625
NM_024033	4290	5136	764	1545	619	932	2965	3940	3859	5367	254	491	1136	1058	1035	810	2401	2412	178	233	848	1678	3163	7038	185	109	2200	3814	2671	3101	5455	158	35	810	463	1424	1785	2219	1471	1567	1294	5637	5573	5747	5348	2448	2064	2618	2658
NM_001130929	2974	4555	1019	1450	174	268	1896	2993	3322	3296	180	259	1002	961	827	812	3760	2206	41	92	716	1656	4062	3069	114	73	1197	1585	2564	1997	3302	267	102	1715	792	1573	2424	3911	2262	724	633	7358	7131	6796	8108	4977	2251	1814	8069
NM_197964	794	937	348	763	20	44	310	956	286	531	14	38	283	427	346	238	1019	852	26	33	503	881	820	1312	22	27	623	710	2001	1693	555	36	9	526	335	948	1192	617	489	97	63	2428	1053	817	1190	1531	354	1639	941
NM_004546	5176	6724	1091	1741	169	369	1856	3809	5195	7267	230	415	1878	2166	2201	2006	13695	13121	61	155	706	2056	6160	6530	163	126	1427	1415	3869	3485	8311	301	187	2636	2494	13467	13392	6389	4638	850	480	9898	2966	9647	10787	6114	4474	6520	6358
NM_016071	3244	4765	200	346	246	379	1637	3636	3804	3480	131	284	689	989	778	759	1245	469	110	232	590	1166	1973	1969	338	177	1225	1166	1380	1049	2099	187	75	737	500	380	605	1197	761	563	573	4734	2540	3848	4362	2175	1899	1434	2850
NM_003143	4551	9268	710	717	476	853	3918	7832	6287	5739	975	1823	3694	3602	3000	3768	3239	1219	179	419	1927	5013	8127	3641	382	176	2178	1937	1690	1378	3761	607	192	4313	2635	1031	1553	3371	2296	2485	1567	21712	6254	12397	8528	7034	6022	3322	6693
NM_001143681	3063	3215	7506	9918	598	1159	2992	5259	2770	4860	104	255	698	858	752	527	1673	1482	257	421	1168	2583	4146	5359	560	387	1669	1857	4343	4515	8660	899	426	3059	2188	4638	5395	5106	3490	2243	1829	11025	9853	7730	8485	2566	3962	2537	2615
NM_003592	7235	11032	4429	4284	1007	1649	3675	5363	7881	9002	1285	2252	3864	3694	3550	3111	6985	4411	715	974	2034	3782	10563	8991	1643	1267	3081	3450	5453	4886	11077	2285	702	4268	2406	2871	4786	7761	4824	3825	2233	13859	7269	16213	13339	5358	5784	4334	11019
NM_020781	1803	2190	819	1395	192	337	830	1580	945	1984	850	1332	3058	2790	2987	2382	9280	8282	86	106	478	717	2124	2441	128	91	518	603	696	776	2680	151	66	644	395	1365	1301	1294	896	480	376	2621	2019	2177	3297	1726	1010	1496	2957
NM_015694	667	902	543	1200	351	719	885	1857	203	608	229	646	628	901	839	355	1833	1804	152	304	366	906	416	1180	314	290	444	696	786	974	2185	406	178	652	523	1318	1405	1300	1100	1244	935	3289	2496	1011	1503	1387	1074	2046	844
NM_013400	5106	5292	9121	17426	714	1462	7986	15440	5417	10778	417	610	4513	5182	4698	3055	16548	20661	286	241	3993	6229	4970	7661	308	257	3386	5320	9833	11206	712	429	159	4889	3216	13666	14364	6893	5908	1520	1329	23200	19720	13430	21275	7495	344	11248	6235
NM_031434	547	956	3199	5340	89	203	2854	5584	422	1169	42	107	1348	1403	1340	979	4490	6147	26	31	1081	1234	379	709	72	74	1698	2439	2882	3121	2558	46	31	900	712	3598	3089	2406	2009	403	304	13352	10395	2821	3832	2411	1387	3379	984
NM_006712	3275	2990	9419	14097	263	479	2626	4183	918	2281	126	204	1825	1971	1943	1091	8661	9665	102	84	1975	2579	2755	6171	100	90	1357	2105	5302	6030	6022	126	54	1728	1275	8959	8983	10651	7963	447	581	5194	7300	3726	5503	4040	2224	7913	3452
NM_005692	7399	10282	1204	2234	945	1522	2089	3303	4370	7183	1305	1636	2161	2084	2002	1425	4472	3667	508	1076	1310	3770	9783	8830	837	810	1062	2095	3080	3251	13351	1996	679	4155	2164	5071	6821	7814	4855	5414	3486	11616	7868	14325	8644	4031	4228	5633	6652
NM_016118	5275	10204	3929	4567	2800	3982	3011	5498	6926	6868	2184	4094	1414	1382	1261	1161	2903	2671	875	1839	1544	2998	5845	6247	2286	1699	1998	2900	3456	3369	3708	2726	867	2771	1622	3037	3498	3682	2469	8496	7800	7718	8123	7765	5831	2551	2139	1584	4912
NM_001172574	1812	3018	1610	1717	275	496	1556	2420	3741	3096	244	255	530	459	493	464	879	449	183	225	596	1041	2492	2927	240	137	664	708	957	756	1405	427	130	870	577	396	649	1111	634	371	231	1945	1280	3121	2349	676	698	320	1457
NM_006197	14146	21644	4265	4923	10271	12648	13959	17656	24861	20522	6872	9806	4998	3964	4098	4310	5200	2767	3590	4890	4075	6522	15842	14491	13816	9487	9513	11845	12684	11467	7684	9467	3197	7225	4462	2374	3934	5628	3299	12034	7716	16016	11103	18552	14127	6573	5350	3395	18288
NM_002717	5679	6537	2144	2600	1404	1734	4059	4807	7939	8073	2279	2679	2124	1935	1751	1802	8139	3709	1138	2229	2018	4428	9596	10380	1429	1314	1461	2215	2604	1977	6577	4780	1608	5046	3035	4491	6015	3261	1819	2491	1323	5905	3379	5195	4486	3196	5113	1741	6078
NM_001024678	581	747	2301	4031	4	13	722	1219	234	640	1	6	665	725	727	391	2341	3015	2	1	534	626	459	986	7	23	279	391	714	1061	919	1	1	284	286	1310	1296	1389	1258	4	8	1544	1860	668	1428	1093	305	1800	561
NM_001001795	534	910	1210	2346	19	52	906	1628	164	352	33	28	622	675	638	457	1311	1902	9	1	331	491	127	254	31	11	842	590	1180	1326	951	20	6	522	507	1339	1362	1124	1163	45	41	2510	1626	510	713	2080	769	2902	518
NM_207332	820	1629	3252	2906	493	686	1471	3198	1502	1790	429	1019	1145	1281	1218	985	1186	1304	221	223	813	929	878	515	317	230	584	825	859	977	1569	394	184	860	700	607	844	1242	799	491	331	1864	1125	965	967	1041	1153	853	1894
NM_012331	227	278	220	276	67	132	273	501	28	54	25	72	132	163	165	103	131	110	84	105	209	417	106	116	59	23	86	85	39	56	571	369	122	679	380	205	364	499	327	74	77	276	351	61	22	813	830	619	476
NM_004462	8138	10593	5594	6672	3099	4933	13367	20106	28988	42914	2576	5435	11346	12513	11386	8475	38308	24891	243	397	1318	2396	26241	20673	4508	3780	15304	22426	22401	33270	72521	1794	622	7507	3956	18116	24467	11082	7727	5795	4597	28024	19420	60180	71005	7660	27410	8542	13784
NM_016353	3362	5205	1877	2033	88	75	602	629	1350	1140	181	283	659	565	558	562	1326	801	403	392	843	1215	6512	6787	327	274	637	908	1741	1582	1431	1379	717	2470	1963	2032	3013	3001	1929	135	159	1101	1246	1921	3198	623	801	327	1008
NM_001440	4510	5047	883	1836	253	480	1030	1790	1579	3256	1515	2246	6719	6724	6864	4224	19990	18988	216	349	1038	2266	2523	3097	532	447	1561	2465	3218	3857	20766	3032	1259	10196	6630	11306	13325	8598	5844	724	902	3666	3948	2005	3309	2269	8361	3131	3111
NM_006571	2628	4813	494	397	378	616	1067	1866	4562	3684	302	499	575	495	442	477	1790	908	375	682	1033	2146	6835	6065	618	405	1047	1194	2425	1751	3551	592	300	1180	784	1407	1777	2415	1684	712	532	1861	1381	3017	2173	992	1713	569	2212
NM_000637	19656	29678	1578	1535	466	661	2882	5200	5688	6880	862	1261	3312	3320	3273	2647	5312	4316	239	370	1618	2964	7094	4725	1001	770	4490	6101	6842	6691	3553	681	233	3047	1869	2307	2949	3493	1932	1173	959	10544	5724	8727	6594	4177	2088	4176	5787
NM_014781	6218	7856	1323	1211	698	854	1769	2071	3980	3042	2694	3667	2334	1842	1903	2208	2222	1556	2303	3003	3138	5207	6505	5808	4435	3138	4457	5299	3417	3248	1565	3505	1158	3517	1976	647	1328	2334	1122	2048	1751	4413	4950	4444	3268	5175	2056	1541	7974
NM_014175	5148	6863	234	565	206	426	1769	2969	5639	6121	443	602	1522	1581	1424	1130	3175	1552	167	246	1406	2708	8430	6516	257	206	1669	1990	3929	3070	6451	636	227	4082	2082	2318	3545	3159	1840	797	522	5802	3749	8942	7013	3021	3261	1741	3840
NM_015941	1264	2062	1148	1366	931	1240	1761	2070	1094	1356	1286	1906	1397	1276	1250	1107	2241	1776	1020	1390	1039	1866	2142	1490	1793	1318	1277	1634	1115	1055	6216	3654	1526	2573	1846	1589	2123	3021	1936	1722	2578	2656	5035	1399	1309	2557	4000	1973	3716
NM_002865	9819	17401	1478	1472	470	756	2600	4316	6699	6179	629	1031	1511	1475	1312	1213	3882	2683	402	678	1128	2748	11130	8269	979	751	2074	2669	4303	3383	9698	2711	1059	6076	3972	5156	7945	11153	7264	1101	757	5865	4158	5315	4236	5962	6647	2919	11091
NM_152758	8241	11821	3972	2145	664	841	3845	4904	8507	8526	1162	1439	2938	2355	2718	2517	7113	4115	480	733	1487	2693	12992	12337	1392	985	2864	3435	5028	4609	8728	2283	901	4884	3130	3826	5360	6780	4110	866	591	5001	3614	7253	6207	4598	4796	2731	10914
NM_014637	2486	4754	159	147	69	112	557	693	1184	875	285	389	826	699	670	814	1206	654	133	208	976	1915	3706	2348	277	187	1421	1533	1274	872	2596	342	140	1945	1219	562	990	1047	603	474	304	2636	1534	2387	1665	3003	2283	1350	3997
NM_014393	4085	7454	892	826	454	583	1544	1947	7670	6365	823	1158	1142	1016	1082	1120	2681	1287	651	897	963	1757	4444	3755	876	645	843	1064	1645	1333	1901	1558	634	1955	1290	1168	1757	1590	942	1043	828	2567	2559	4786	3627	2374	960	802	6152
NM_018299	2823	4944	1483	1138	93	123	856	1426	3371	2727	198	225	389	395	363	479	1564	650	90	122	381	733	5610	6431	170	144	631	978	1681	1357	2288	364	106	1030	655	832	1258	1600	705	99	57	705	658	1513	1622	1525	1369	507	3678
NM_014018	1881	3232	258	316	413	625	972	1377	3003	2997	1016	1347	678	712	659	713	2004	1262	270	536	374	912	3159	2336	1120	541	935	845	1745	1402	2010	754	267	647	462	678	1177	1279	776	1146	458	2216	692	2336	1824	1278	1211	550	2174
NM_007013	6132	8094	1390	1505	248	334	1083	1360	3905	3674	539	998	1489	1281	1423	1214	2962	1822	264	301	857	1437	5972	4359	2692	2240	5773	7075	8800	8588	6155	1036	368	2555	1763	1022	1867	1864	1101	278	236	1282	1016	2229	1589	6430	3073	3564	19020
NM_003909	9313	14850	1658	1921	660	807	4680	6320	23794	22965	335	495	1399	1195	1219	1200	4860	2565	545	595	2578	3910	17007	10233	916	470	3198	2903	7867	6091	18892	1291	488	4548	2572	4182	5396	7204	4147	582	325	4564	2903	9271	8332	16558	7873	9145	34147
NM_002485	6223	12404	1340	1259	1363	1701	4408	5513	27087	20721	849	1168	874	774	766	774	1649	763	536	1195	1123	3071	9534	7378	785	390	920	882	1674	1218	3556	1733	618	2577	1614	1002	1803	2869	1723	1943	1428	6102	4407	7539	5189	9820	2474	3148	20370
NM_015496	8528	11137	2248	2641	1665	2076	4483	5656	9907	10200	1045	1898	1738	1621	1641	1445	3246	1789	975	1369	2233	3803	10851	9827	1982	1068	2874	2839	4825	4392	6768	2836	1105	4494	2871	2631	4039	5331	3069	2987	1628	7348	4547	13629	11626	8651	3942	5258	18958
NM_015942	2339	3149	676	951	220	282	788	839	4024	3677	315	460	551	510	510	535	1546	830	57	127	258	611	2542	2915	167	105	451	551	1351	1020	1178	346	110	895	494	534	833	1044	682	545	220	1472	773	3667	2968	1217	605	605	3020
NM_178812	15030	27783	5028	4927	3345	6166	17495	32109	20569	19121	819	1426	2054	1919	1895	1677	4194	2679	737	1231	4075	8623	19007	12282	1186	923	4408	5355	6859	4717	16833	2548	935	9908	5921	5813	8827	8523	6030	2808	1890	13673	10611	13213	9364	16743	9224	8008	32191
NM_001695	7775	11577	2646	2143	242	312	1370	1867	5037	4792	1051	1069	3064	2311	2251	2763	7629	3081	370	651	1734	3392	15724	9979	795	557	2319	2792	6443	4964	8395	976	338	3420	2077	2746	4080	3795	2269	959	577	5752	3356	8448	5461	5601	4100	3881	14670
NM_003756	15240	21381	6149	9219	13884	19879	25210	31007	24186	28391	6163	11208	6807	6957	6426	5454	15216	9504	5382	5720	11864	15873	18126	14939	7321	6232	9842	12988	16735	13589	22767	5251	2451	8096	7049	6979	8859	14225	9647	12401	16889	19431	26151	23544	27677	17628	10254	13488	26297
NM_001204180	1684	2449	332	471	201	327	868	1631	1806	2020	169	220	470	494	393	391	500	272	95	173	564	1007	1900	2136	167	129	558	760	884	797	1308	324	120	1048	681	436	752	828	493	516	346	2626	1327	2295	1674	2317	923	1270	3298
NM_014943	672	780	7668	9400	336	359	1047	1411	1604	3125	793	1181	1635	1790	1710	1241	3567	3642	53	103	183	428	462	816	2110	1306	3815	4243	13152	12776	2227	141	55	331	210	761	914	456	313	0	2	2	3	1	0	2749	720	2417	4761
NM_014751	224	359	14487	15444	8	17	107	191	156	140	128	147	289	283	258	261	846	679	0	0	20	179	257	181	916	705	3356	3888	4931	5086	8413	784	338	2872	2041	4046	5315	366	243	7	12	166	137	295	232	2135	4653	1894	4050
NM_173685	1765	2889	430	562	274	515	953	1302	2675	2420	353	503	424	409	398	369	816	347	496	543	833	1360	3512	2838	463	341	567	613	1321	1026	1419	643	224	908	593	551	908	1022	599	809	709	1991	1881	4028	3134	2006	835	1327	3936
NM_014846	6783	5792	1056	1611	408	656	1751	2303	4276	4925	924	1102	2538	1849	1994	1763	4346	2804	266	499	1168	3150	7918	7998	288	183	959	1031	1954	1696	6247	1238	481	4129	2344	2834	4312	3920	2237	1025	842	3688	3876	4485	2960	6162	3390	4536	12241
NM_016018	7341	13773	2200	1875	291	454	1156	1739	5037	4204	492	639	808	640	645	721	1233	686	163	492	523	2010	7690	9415	372	259	674	968	1706	1477	4349	1899	525	4226	2332	1959	2911	4135	2463	1049	600	3606	2563	5870	4404	3303	2350	1492	8834
NM_031466	1573	1763	1801	2596	432	741	1284	1918	254	686	268	467	973	1150	1120	597	1782	2295	334	310	937	1278	619	1091	255	235	478	680	498	528	1230	947	552	1633	1454	1424	1691	1175	767	665	814	1937	2650	661	1493	2048	669	2894	1877
NM_015117	667	890	1463	3119	105	184	1333	2163	168	474	130	113	1215	1362	1265	712	2681	3251	26	43	697	1178	165	482	41	49	734	1193	997	1339	1562	65	28	990	815	1984	1831	1482	1209	119	200	2337	3923	333	1359	1729	947	2858	696
NM_017884	841	1510	357	394	216	308	468	785	1179	1450	443	845	843	920	845	706	1209	970	128	219	321	710	1129	1393	132	108	208	276	325	324	2279	383	165	714	480	431	641	669	486	686	469	1421	1137	1575	1048	666	1051	509	958
NM_145043	684	995	738	795	144	201	776	1449	631	865	134	223	584	731	705	483	772	793	86	101	588	911	429	275	137	78	542	593	436	482	834	152	60	764	514	457	580	1036	571	191	116	1513	703	762	638	810	817	755	617
NM_013354	10338	16686	2286	2593	679	1023	3609	5404	14927	12681	953	1441	2119	1784	1761	1877	6608	3309	674	1015	2231	3932	18812	14208	1386	773	3251	3296	9610	6330	9672	1772	542	3676	2206	2731	4328	3988	2493	1209	699	5900	3745	11135	9563	4822	4626	2426	10688
NM_152415	5525	9155	708	1127	254	273	1090	1196	3759	3915	339	427	577	539	516	463	3035	2207	251	333	692	1069	6180	5725	964	660	1771	1859	6147	5638	3930	945	361	1486	1084	2169	2358	4108	2847	407	383	1697	1918	3170	3824	1175	1628	827	3505
NM_018142	6933	10079	3297	5360	556	957	1472	2289	4944	5506	1015	1220	1351	1269	1136	1069	2512	1753	1175	1799	3092	5550	16188	14683	1599	1037	2262	2981	6819	5569	4997	1288	485	2052	1351	1488	2040	4352	2781	2808	1450	6496	3801	9947	7615	2684	2314	2136	4825
NM_015024	17730	18946	3666	4299	1193	1806	4408	6008	12834	18593	2020	3144	6747	6173	6441	4573	22025	14121	701	1028	3783	7003	24172	33256	1168	711	3693	4233	13424	10974	15876	1649	650	6348	3717	8564	10299	10138	6391	4776	2960	17605	11718	36382	30054	7090	5805	7726	15843
NM_022749	2044	2197	10180	12533	293	691	1974	3613	569	1310	77	151	655	860	821	389	2328	3113	179	136	1806	1843	673	1620	149	177	1124	1916	3318	3807	7128	308	221	2475	2327	8601	9184	8043	5678	536	660	3266	5124	2510	4524	3338	2706	5500	3362
NM_021174	6746	8272	5081	8117	1381	2891	4741	10173	4742	11242	2156	3413	7790	8139	7529	5265	12712	13612	775	1136	3622	6691	9177	14829	1189	928	3457	4188	10374	9956	11042	2013	843	6035	3754	7306	9508	9841	7292	3439	2337	14304	9565	11595	11738	10309	6055	11602	9630
NM_001136108	1357	2182	559	904	380	801	948	1999	982	1547	317	584	661	790	658	508	1225	1292	245	418	644	1383	1265	1449	410	249	601	754	1114	1362	2370	599	263	1152	875	1528	1779	2166	1438	933	851	2547	2859	1494	1891	1225	1177	1488	1234
NM_004901	5726	7120	8521	7114	610	1031	2595	4664	4618	4701	753	1058	1985	1592	1745	1489	3616	3578	351	432	1484	2529	5813	5429	749	445	2020	2564	3593	3632	5665	1159	510	3694	2928	4176	6032	7630	4381	629	816	2982	3590	4893	4473	1670	3179	1116	5439
NM_018246	4680	8248	951	1122	876	1337	2740	4270	7228	6686	766	1425	1398	1615	1531	1382	4460	2244	691	1085	1844	3270	6855	8072	1134	589	1696	1625	2538	1760	4803	1482	484	2416	1548	2578	3681	2312	1339	1014	930	2718	2303	3524	3383	3533	2740	1908	6076
NM_018091	3573	4727	936	1286	534	816	2327	3484	3338	3508	370	781	1185	1385	1171	996	2320	1953	262	483	1422	2620	3594	4067	951	498	2588	2158	2827	2453	3709	570	176	1659	1159	1340	1824	1573	1065	997	895	4316	3443	3814	2871	2321	1958	1857	2911
NM_016127	15697	19661	22497	19381	2370	4325	5441	9521	14335	13677	2573	3986	3356	2955	3095	2646	11189	10565	2461	3316	4684	7182	18368	17961	6330	4832	7329	10805	17078	16161	18636	7786	3322	10057	7026	15104	20196	10298	7418	4445	5497	8792	11690	10401	10466	6066	8310	3848	10085
NM_001009552	11228	14633	650	1007	222	373	1188	1829	3982	4654	684	1263	1881	2160	2061	1611	9403	4486	359	573	1231	2364	9042	9030	1333	873	2882	3617	6848	6050	10164	2392	877	6203	3720	8119	10829	9206	6292	1385	1135	6832	4753	9685	9671	2437	5868	1875	5639
NM_025115	2253	3565	589	797	104	190	1092	1510	2555	3020	136	227	1169	1104	1037	857	2471	1695	27	42	631	1211	3629	4635	56	38	738	942	1003	1128	2535	86	30	1299	674	1200	1469	1320	742	284	147	2874	1662	3729	2819	1134	1427	827	1879
NM_032509	4445	8081	894	1018	435	574	1503	2369	5398	4557	994	1458	1374	1176	1087	1269	2502	1259	430	686	1101	2127	7402	6891	862	532	1147	1519	1818	1750	4364	1105	299	1796	852	651	960	2061	1081	1460	642	4702	2356	6696	4489	1616	2292	750	3589
NM_007198	4067	5257	924	1325	511	743	3194	4323	8233	8728	250	340	1024	890	864	829	2130	1393	78	115	655	1129	3385	3476	488	427	2304	2906	4755	4224	5127	390	176	2224	1414	2053	3265	2427	1552	480	390	2812	2576	4338	4062	2132	1967	1729	3774
NM_018310	712	924	234	428	146	355	777	1253	784	1344	141	253	589	638	603	302	1703	1349	125	170	489	866	1415	2265	132	92	369	560	1159	1073	1570	224	90	568	504	1248	1486	1399	863	426	402	1765	1511	1974	2223	543	553	771	700
NM_004674	3076	4038	1362	1813	466	772	1983	3780	4034	4829	680	1109	2064	2336	2331	1612	4384	3695	333	326	1573	2145	4525	6602	674	399	2042	1812	3992	3098	3724	747	316	2571	1810	3657	5419	2993	1941	4053	3680	16908	15048	20759	18392	2279	2443	1947	3823
NM_004874	1349	1884	696	562	214	212	1229	1665	1881	2156	383	597	1084	1022	1000	952	2977	2000	158	207	719	945	2686	2359	485	234	1484	1499	1784	1407	1796	369	120	988	560	822	989	919	672	407	163	3346	1569	2497	2686	1042	1597	521	1253
NM_014462	974	1242	394	398	413	786	899	1952	1138	1155	641	1079	809	873	745	653	835	609	154	424	409	1141	1460	1478	473	310	674	866	619	595	978	987	309	1500	851	560	879	2398	924	1593	907	3101	1671	1428	1278	1342	1504	965	1086
NM_031940	3213	5153	219	222	174	331	971	1736	1800	1851	292	440	1470	1228	1045	1118	3064	2374	193	290	566	1239	4285	2273	514	338	1073	1372	1703	1357	2916	1530	629	3201	2354	3337	4911	4401	3268	409	205	2298	1000	1497	1159	1215	1944	776	2052
NM_016099	4489	7661	1085	1429	303	477	1995	3377	6295	6948	317	480	1061	1117	998	982	4562	2267	286	359	1290	2381	6316	6781	630	445	1803	2257	3408	3101	4325	601	280	2167	1572	2874	3711	3094	2082	636	643	4232	3490	4919	4168	1933	2006	767	3559
NM_178819	8220	10487	7764	8165	1484	2647	4384	7436	4717	6606	1529	1969	3783	3946	3774	2500	7539	6674	544	857	2555	5150	8702	8662	761	781	2002	4317	5221	6294	10742	1709	698	5375	3818	6766	9059	9301	5601	2620	2234	7807	6029	7069	6169	2661	4509	3374	4276
NM_005662	12703	18314	1673	2273	665	1176	6980	12280	28224	27278	330	705	3028	2768	2460	2312	6497	3044	259	311	3910	6410	20789	11908	370	215	2658	3135	9103	6191	11135	553	165	6485	2947	3949	6035	6694	3973	1410	777	15493	7074	24412	19423	4688	5535	3113	9376
NM_138436	1167	1836	348	530	316	551	1231	1834	2749	2252	238	519	493	604	565	414	1657	1198	82	89	457	688	1603	2195	68	49	539	469	508	478	716	47	15	276	205	195	262	363	232	239	369	1011	1405	1517	1518	727	608	301	1072
NM_002027	3838	6274	1232	1937	426	656	2979	4019	8138	7696	381	677	1208	1454	1255	971	2627	1785	284	280	2710	3278	6624	6336	382	268	2114	2606	4000	3268	5333	383	169	2529	1759	1740	2514	2452	1735	737	639	4467	3879	7204	6196	1451	3055	819	2260
NM_032237	1450	791	309	288	16	27	149	409	376	658	87	153	255	394	253	208	1121	1401	34	48	178	362	695	1266	41	27	112	153	720	694	3342	45	19	198	149	606	991	1199	531	20	5	229	94	567	949	216	505	295	872
NM_003350	2270	5379	345	423	460	626	1859	2806	3578	2725	1148	1859	1062	1014	1105	1414	1222	465	1071	1701	1504	2874	5899	3166	1929	1104	1806	1831	1234	962	1989	1802	566	1867	998	258	535	2086	1085	1878	937	6837	2971	4862	3084	4039	2805	1054	5138
NM_024300	658	1319	1955	1696	656	1239	2057	4909	4149	3366	550	1074	878	950	822	885	1393	648	303	511	829	1728	3314	1610	724	383	1287	1267	1436	1166	1257	823	278	1667	949	406	673	1647	964	977	763	3678	1479	1869	1341	1504	1294	620	2437
NM_017813	12655	19490	1483	1555	245	354	2194	3490	10257	9451	219	368	1049	943	950	847	4303	2030	377	613	2650	5779	17430	10602	1173	493	5765	5191	14163	10476	13807	1810	653	9498	5152	8142	11071	9841	6209	545	371	5414	3948	7537	6139	4498	7149	2114	11285
NM_001007068	13596	19600	4305	2122	445	469	2457	2450	9607	7759	1051	1563	2223	1969	1958	1832	8355	3334	1410	1720	3279	4940	39321	28221	2028	1289	2573	3053	6452	5118	11037	8520	2587	13523	6792	9630	16476	9819	5424	2078	1942	9226	8515	17742	14402	4056	5203	1860	12196
NM_018120	5332	10057	1285	1324	296	419	2004	2782	7717	6146	324	592	1062	963	1021	910	2661	1583	169	204	1480	2384	9971	10548	287	165	1734	1983	3055	2155	4542	463	168	2488	1463	1171	1849	2600	1487	768	472	4569	3485	7839	5601	3474	2466	1287	6671
NM_015169	1747	3849	269	385	134	246	798	1678	889	1354	400	757	2016	2026	1936	1779	2097	2532	72	229	444	1673	2386	1465	306	225	820	1346	805	959	3183	334	124	1452	781	662	810	3963	3182	520	270	3711	1347	1003	777	2729	2791	3206	2282
NM_006837	5571	7892	1651	2559	692	921	2333	3799	5744	5768	1022	1324	1932	1881	1728	1488	3085	1488	655	906	1760	3240	8226	10601	891	696	1889	2176	4232	3733	5183	1635	576	3193	1903	2011	3098	4202	2827	2358	1657	8507	4696	9702	7994	4798	2997	3656	7127
NM_005648	5332	8239	713	606	217	466	2238	4994	4985	5640	213	570	1567	1638	1374	1326	2711	1491	96	196	1122	2730	7380	7543	272	114	1437	1854	2830	2346	4391	461	165	2937	1624	1378	2093	4409	2908	694	419	6793	2398	6788	5961	3663	4090	2834	4353
NM_017866	2738	4273	568	994	90	227	3194	2713	3695	3757	102	162	1729	766	623	481	2377	1463	107	165	1032	2431	5456	4576	153	147	651	2063	1910	1566	2497	251	127	1547	649	1272	1688	1737	1237	281	199	3290	2968	3787	3102	1550	1212	929	2178
NM_000318	2777	3635	1273	1463	445	740	3667	5612	7432	6985	209	295	569	575	574	526	2047	1303	76	120	584	1049	3059	2887	202	102	766	886	2068	1595	1679	274	91	1296	800	1028	1555	2227	1295	253	248	1695	1586	2659	2254	1956	839	884	3951
NM_023929	1478	2553	7833	3364	160	149	689	967	610	554	408	691	500	429	530	497	884	555	0	0	0	1	1	1	1212	702	1469	2139	1820	1380	211	849	401	1293	1115	660	919	561	396	144	126	757	639	686	676	2674	242	1107	5274
NM_024699	2266	4659	959	951	345	446	2155	3001	5054	4028	203	350	605	574	488	603	1480	600	421	438	2080	2689	7569	9370	417	329	1456	2147	2766	2279	1870	329	141	1023	736	579	1053	1216	667	374	588	2509	4061	3551	3566	2666	1460	1058	5212
NM_001099670	2809	3884	1522	2256	172	299	2397	4303	4930	4030	114	231	798	966	830	1219	2301	949	100	105	1129	1698	3622	2717	141	78	1444	1338	2167	1490	1765	137	49	1586	1111	357	657	1459	804	317	220	4722	2684	5030	4080	3312	2279	811	4035
NM_016033	2442	3090	1360	1648	604	1064	2672	3418	5021	4128	321	524	694	706	676	620	1169	866	265	346	899	1792	3049	3490	481	274	1230	1456	2939	2454	3208	469	197	1180	673	596	970	2231	1269	683	648	2298	2600	3107	2742	4077	2038	1843	6620
NM_004337	9226	18091	588	496	319	462	1867	2085	7223	6040	178	219	424	310	401	347	1092	458	371	481	1989	2993	10536	10655	130	75	423	455	644	588	1564	704	321	2150	1634	1234	1967	679	333	409	336	1970	2015	2997	2210	4063	1060	1821	8077
NM_001008495	3542	6735	780	798	86	75	1276	1699	6760	5821	222	383	1358	1482	1267	1168	8416	4433	53	50	534	793	8076	4590	148	65	1198	1189	3547	2864	3972	102	44	1005	586	1523	2210	1404	800	47	27	1178	608	2798	1988	28043	1759	18311	87469
NM_203390	1626	3025	711	850	458	415	1752	2038	6075	5091	852	1182	1408	1280	1284	1374	2828	2161	544	596	1387	1791	7339	4564	598	324	811	955	1426	1221	1157	626	247	960	538	506	818	1114	615	780	638	3489	2990	4667	4368	1947	888	664	5590
NM_006294	5707	15379	2304	1566	3009	4564	7311	17285	12065	7832	2869	4952	2937	2919	2209	2806	3716	1519	2936	4394	4029	6722	15986	7275	8015	5514	5384	7052	4443	3321	5503	9656	4068	8860	5799	1773	3839	4469	3540	7572	6324	24121	8916	10094	7642	14969	6878	4715	21472
NM_014754	9427	11717	3930	5744	2046	3554	7627	13898	6468	13016	958	1577	3403	3142	2979	2265	8214	6163	943	1386	4290	7932	16876	12575	1000	698	2791	3262	5174	5216	19237	1960	737	6150	3390	7076	9388	7711	5359	2735	1846	11396	5995	7491	8055	8074	7892	9476	13908
NM_000989	54147	69528	42914	71641	6799	11397	52786	98816	79706	80945	4544	7218	21511	24358	20519	17719	49785	26749	5141	5575	32749	43847	58830	83742	6816	5476	32623	32962	69123	56791	54349	5188	2599	22076	20716	23049	34228	41395	32350	6830	8036	65553	33864	79648	89099	105435	28448	94363	124624
NM_004374	8091	12847	1305	1031	1190	2541	5644	9677	16504	18546	1862	2803	2737	2938	2618	2275	5331	2658	864	2236	1294	4096	9768	8324	3747	1915	3474	3257	6523	4621	6028	4235	1633	4047	3315	3111	4241	5458	4932	3000	2458	12304	4603	14690	13854	15709	3917	11167	28276
[truncated: 2,184 more rows]
[truncated: 5 more columns]
